# Supplementary material for: Tuber shape and eye depth variation in a diploid family of Andean potatoes
Source: BMC Genet. 2015 May 30;16:57. doi: 10.1186/s12863-015-0213-0 (PMC4448561; doi:10.1186/s12863-015-0213-0)
Supplement: Additional file 1: Table S1. — Gene lists were extracted from the pseudomolecule within a region of approximately +/− 1 cM of the significant QTLs. Gene lists were generated using the DM pseudomolecule AGPv4.3 build (Sharma et al. 2013) and gene annotation v3.4 (http://solgenomics.net/organism/Solanum_tuberosum/genome) (PGSC). Genes highlighted in bold have been specifically mentioned in the main manuscript. Genes highlighted in bold and italic are closer to the QTL markers. [file 12863_2015_213_MOESM1_ESM.xlsx]

## Sheet: Sheet2
Chromosome	Marker	Marker location	Gene ID	Gene location	Annotation
Chr05	pPt-650026	11201300	PGSC0003DMG400013487	9042514	Hypothetical protein
Chr05	pPt-650026	11201300	PGSC0003DMG400013533	9065839	Flavonol 4'-sulfotransferase
Chr05	pPt-650026	11201300	PGSC0003DMG400013488	9111929	F-box/kelch protein
Chr05	pPt-650026	11201300	PGSC0003DMG400038329	9119072	Plant disease resistant protein
Chr05	pPt-650026	11201300	PGSC0003DMG400013489	9131587	Leucine-rich repeat receptor-like kinase
Chr05	pPt-650026	11201300	PGSC0003DMG400013490	9139914	Prf
Chr05	pPt-650026	11201300	PGSC0003DMG400013518	9154222	Hypothetical protein
Chr05	pPt-650026	11201300	PGSC0003DMG400013519	9164717	Ubiquitin-protein ligase
Chr05	pPt-650026	11201300	PGSC0003DMG400013491	9172804	F-Box protein
Chr05	pPt-650026	11201300	PGSC0003DMG400013492	9199239	Lustrin A
Chr05	pPt-650026	11201300	PGSC0003DMG400013493	9248324	POTH1
Chr05	pPt-650026	11201300	PGSC0003DMG400013520	9273070	F-Box protein
Chr05	pPt-650026	11201300	PGSC0003DMG400013494	9282913	Hypothetical protein
Chr05	pPt-650026	11201300	PGSC0003DMG400013521	9286020	Hypothetical protein
Chr05	pPt-650026	11201300	PGSC0003DMG402013522	9287253	PRF
Chr05	pPt-650026	11201300	PGSC0003DMG401013522	9287263	Prf
Chr05	pPt-650026	11201300	PGSC0003DMG400035463	9324497	Type I MADS box transcription factor
Chr05	pPt-650026	11201300	PGSC0003DMG400042538	9393001	Hypothetical protein
Chr05	pPt-650026	11201300	PGSC0003DMG400013495	9401791	Pto-like serine/threonine kinase
Chr05	pPt-650026	11201300	PGSC0003DMG400013523	9404647	Endo-1,4-beta-glucanase
Chr05	pPt-650026	11201300	PGSC0003DMG400039605	9431473	Hypothetical protein
Chr05	pPt-650026	11201300	PGSC0003DMG400041677	9433047	Hypothetical protein
Chr05	pPt-650026	11201300	PGSC0003DMG400013524	9453059	Kinase || Protein kinase family protein
Chr05	pPt-650026	11201300	PGSC0003DMG400013525	9465568	Kinase
Chr05	pPt-650026	11201300	PGSC0003DMG400042540	9497739	Hypothetical protein
Chr05	pPt-650026	11201300	PGSC0003DMG400013496	9519289	Hypothetical protein
Chr05	pPt-650026	11201300	PGSC0003DMG400013497	9523854	Polygalacturonase
Chr05	pPt-650026	11201300	PGSC0003DMG400013498	9541225	Pto-like serine/threonine kinase
Chr05	pPt-650026	11201300	PGSC0003DMG400013499	9549109	Pto disease resistance protein
Chr05	pPt-650026	11201300	PGSC0003DMG400037460	9557984	Pto
Chr05	pPt-650026	11201300	PGSC0003DMG400026867	9560447	LescPth4
Chr05	pPt-650026	11201300	PGSC0003DMG400007676	9804391	Hypothetical protein
Chr05	pPt-650026	11201300	PGSC0003DMG400007677	9823451	Starch-granule-bound R1 protein
Chr05	pPt-650026	11201300	PGSC0003DMG400007678	9858133	Carboxyl-terminal proteinase
Chr05	pPt-650026	11201300	PGSC0003DMG400007679	9879031	Lipase
Chr05	pPt-650026	11201300	PGSC0003DMG400007680	9927383	Alliin lyase
Chr05	pPt-650026	11201300	PGSC0003DMG400007681	9941011	Alliin lyase
Chr05	pPt-650026	11201300	PGSC0003DMG400007682	9990538	SRF-type transcription factor family protein
Chr05	pPt-650026	11201300	PGSC0003DMG400037297	10017565	Serine-threonine protein kinase, plant-type
Chr05	pPt-650026	11201300	PGSC0003DMG400018624	10018833	Class III peroxidase 105
Chr05	pPt-650026	11201300	PGSC0003DMG400018608	10020860	Hypothetical protein
Chr05	pPt-650026	11201300	PGSC0003DMG400018623	10026168	Mads box protein
Chr05	pPt-650026	11201300	PGSC0003DMG400018622	10028440	AlaT1
Chr05	pPt-650026	11201300	PGSC0003DMG400018626	10041491	Hypothetical protein
Chr05	pPt-650026	11201300	PGSC0003DMG400018607	10050524	Tetratricopeptide-like helical
Chr05	pPt-650026	11201300	PGSC0003DMG400018621	10063175	F-box family protein
Chr05	pPt-650026	11201300	PGSC0003DMG400042485	10072559	MYBR domain class transcription factor
Chr05	pPt-650026	11201300	PGSC0003DMG400018620	10076697	Myb family transcription factor
Chr05	pPt-650026	11201300	PGSC0003DMG400018619	10091268	Tospovirus resistance protein B
Chr05	pPt-650026	11201300	PGSC0003DMG400036212	10102564	Myb family transcription factor
Chr05	pPt-650026	11201300	PGSC0003DMG400040991	10105054	Myb family transcription factor
Chr05	pPt-650026	11201300	PGSC0003DMG400018618	10174685	Multidrug resistance pump
Chr05	pPt-650026	11201300	PGSC0003DMG400018616	10268162	Multidrug resistance pump
Chr05	pPt-650026	11201300	PGSC0003DMG400018605	10268787	Binding protein
Chr05	pPt-650026	11201300	PGSC0003DMG400034957	10287933	Hydrolase, acting on ester bonds
Chr05	pPt-650026	11201300	PGSC0003DMG400018604	10314934	Chloroplast phosphate transporter
Chr05	pPt-650026	11201300	PGSC0003DMG400018614	10344271	Hypothetical protein
Chr05	pPt-650026	11201300	PGSC0003DMG400018613	10391299	AP2/ERF domain-containing transcription factor
Chr05	pPt-650026	11201300	PGSC0003DMG400018612	10403882	Hypothetical protein
Chr05	pPt-650026	11201300	PGSC0003DMG400042073	10413526	Hypothetical protein
Chr05	pPt-650026	11201300	PGSC0003DMG401018603	10418735	Signal transducer
Chr05	pPt-650026	11201300	PGSC0003DMG402018603	10422357	Hypothetical protein
Chr05	pPt-650026	11201300	PGSC0003DMG400018611	10459329	Glycosyl transferase family 17 protein
Chr05	pPt-650026	11201300	PGSC0003DMG400018602	10463092	Cucumisin
Chr05	pPt-650026	11201300	PGSC0003DMG400018610	10479601	Elicitor resposible protein
Chr05	pPt-650026	11201300	PGSC0003DMG400018600	10484819	Hypothetical protein
Chr05	pPt-650026	11201300	PGSC0003DMG400046040	10502317	Hypothetical protein
Chr05	pPt-650026	11201300	PGSC0003DMG402018599	10504187	Hypothetical protein
Chr05	pPt-650026	11201300	PGSC0003DMG401018599	10510428	Storage protein
Chr05	pPt-650026	11201300	PGSC0003DMG400018598	10524338	CSK (CHLOROPLAST SENSOR KINASE); ATP binding / kinase || ATP binding protein || ATP-binding protein
Chr05	pPt-650026	11201300	PGSC0003DMG402018597	10537459	Alpha-L-fucosidase 2
Chr05	pPt-650026	11201300	PGSC0003DMG401018597	10542282	Alpha-L-fucosidase 2
Chr05	pPt-650026	11201300	PGSC0003DMG400018596	10556176	EIF4B
Chr05	pPt-650026	11201300	PGSC0003DMG400011729	10591041	Fe-S metabolism associated domain-containing protein
Chr05	pPt-650026	11201300	PGSC0003DMG400011728	10597983	Alpha-galactosidase/alpha-n-acetylgalactosaminidase
Chr05	pPt-650026	11201300	PGSC0003DMG400011727	10614999	Auxin-independent growth promoter
Chr05	pPt-650026	11201300	PGSC0003DMG400011726	10659337	MAP kinase phosphatase 1
Chr05	pPt-650026	11201300	PGSC0003DMG400011733	10674656	Hypothetical protein
Chr05	pPt-650026	11201300	PGSC0003DMG400011725	10676679	PK12 protein kinase
Chr05	pPt-650026	11201300	PGSC0003DMG400011739	10688206	Hypothetical protein
Chr05	pPt-650026	11201300	PGSC0003DMG400011732	10702712	Hypothetical protein
Chr05	pPt-650026	11201300	PGSC0003DMG400011724	10708561	Esterase/lipase superfamily protein
Chr05	pPt-650026	11201300	PGSC0003DMG400011723	10714245	Paramyosin
Chr05	pPt-650026	11201300	PGSC0003DMG400016968	10777310	EMB1745
Chr05	pPt-650026	11201300	PGSC0003DMG400016975	10800594	RNase H family protein
Chr05	pPt-650026	11201300	PGSC0003DMG400016965	10803005	Hydrolase, hydrolyzing O-glycosyl compounds
Chr05	pPt-650026	11201300	PGSC0003DMG400016969	10806557	Proteasome subunit beta type
Chr05	pPt-650026	11201300	PGSC0003DMG400045659	10839085	Hypothetical protein
Chr05	pPt-650026	11201300	PGSC0003DMG400045290	10844408	Hypothetical protein
Chr05	pPt-650026	11201300	PGSC0003DMG400016976	10853379	Hypothetical protein
Chr05	pPt-650026	11201300	PGSC0003DMG400016966	10855087	Hypothetical protein
Chr05	pPt-650026	11201300	PGSC0003DMG400016970	10856027	Hypothetical protein
Chr05	pPt-650026	11201300	PGSC0003DMG400016971	10874707	Hypothetical protein
Chr05	pPt-650026	11201300	PGSC0003DMG400016972	10881197	Hypothetical protein
Chr05	pPt-650026	11201300	PGSC0003DMG400016967	10902441	Hypothetical protein
Chr05	pPt-650026	11201300	PGSC0003DMG400016973	10930199	F-box and wd40 domain protein
Chr05	pPt-650026	11201300	PGSC0003DMG400017965	10943260	Calmodulin
Chr05	pPt-650026	11201300	PGSC0003DMG400017970	10953441	U-box domain-containing protein 4 || Armadillo/beta-catenin repeat family protein
Chr05	pPt-650026	11201300	PGSC0003DMG400017969	10959337	Hcr2-0A
Chr05	pPt-650026	11201300	PGSC0003DMG400017968	10963833	Serine/threonine-protein kinase bri1
Chr05	pPt-650026	11201300	PGSC0003DMG400017964	10965069	Hypothetical protein
Chr05	pPt-650026	11201300	PGSC0003DMG400017967	10969744	Hcr2-0B || Cf-2.1
Chr05	pPt-650026	11201300	PGSC0003DMG400017966	10974827	Hcr2-p3
Chr05	pPt-650026	11201300	PGSC0003DMG400010775	11032351	Hypothetical protein
Chr05	pPt-650026	11201300	PGSC0003DMG400010774	11042954	Multidrug resistance protein 1, 2
Chr05	pPt-650026	11201300	PGSC0003DMG400010781	11051490	Hypothetical protein
Chr05	pPt-650026	11201300	PGSC0003DMG400010780	11056609	Vignain
Chr05	pPt-650026	11201300	PGSC0003DMG400010773	11074323	Terminal ear1-like 2 protein
Chr05	pPt-650026	11201300	PGSC0003DMG400010772	11107817	Hypothetical protein
Chr05	pPt-650026	11201300	PGSC0003DMG400010779	11149675	Oxysterol-binding protein || Oxysterol-binding family protein
Chr05	pPt-650026	11201300	PGSC0003DMG400010778	11199199	RNA binding protein
Chr05	pPt-650026	11201300	PGSC0003DMG400010777	11207445	Hypothetical protein
Chr05	pPt-650026	11201300	PGSC0003DMG400010776	11213912	Chaperonin containing t-complex protein 1, epsilon subunit, tcpe
Chr05	pPt-650026	11201300	PGSC0003DMG400010771	11221031	Pectate lyase
Chr05	pPt-650026	11201300	PGSC0003DMG400010739	11252622	RCC1 and BTB domain-containing protein
Chr05	pPt-650026	11201300	PGSC0003DMG400010740	11279513	60 kDa inner membrane protein || ALBINO3 1, chloroplastic
Chr05	pPt-650026	11201300	PGSC0003DMG400010735	11298280	Hypothetical protein
Chr05	pPt-650026	11201300	PGSC0003DMG400010741	11304205	Uro-adherence factor A
Chr05	pPt-650026	11201300	PGSC0003DMG400010742	11311414	3-ketoacyl-CoA reductase 2
Chr05	pPt-650026	11201300	PGSC0003DMG401010743	11333672	Signal transducer
Chr05	pPt-650026	11201300	PGSC0003DMG402010743	11341021	Hypothetical protein
Chr05	pPt-650026	11201300	PGSC0003DMG400010736	11375191	CAAX amino terminal protease family protein || Prenyl-dependent CAAX protease
Chr05	pPt-650026	11201300	PGSC0003DMG400010737	11402709	Alpha-L-fucosidase 2 || Sporozoite surface protein 2
Chr05	pPt-650026	11201300	PGSC0003DMG400010745	11406830	Ubiquitin-protein ligase
Chr05	pPt-650026	11201300	PGSC0003DMG400010746	11413478	Leucine-rich repeat family protein / protein kinase family protein || LRR receptor-like serine/threonine-protein kinase
Chr05	pPt-650026	11201300	PGSC0003DMG400010738	11430892	E3 ubiquitin ligase
Chr05	pPt-650026	11201300	PGSC0003DMG400045978	11442615	Hypothetical protein
Chr05	pPt-650026	11201300	PGSC0003DMG400034678	11484228	Hypothetical protein
Chr05	pPt-650026	11201300	PGSC0003DMG400045279	11526788	Hypothetical protein
Chr05	pPt-650026	11201300	PGSC0003DMG400011980	11541210	Two-component sensor histidine kinase bacteria
Chr05	pPt-650026	11201300	PGSC0003DMG400011978	11547110	Hypothetical protein
Chr05	pPt-650026	11201300	PGSC0003DMG400045755	11583832	Hypothetical protein
Chr05	pPt-650026	11201300	PGSC0003DMG400011977	11646812	Small heat shock protein
Chr05	pPt-650026	11201300	PGSC0003DMG400011976	11651239	R2r3-myb transcription factor
Chr05	pPt-650026	11201300	PGSC0003DMG400011981	11672118	Hypothetical protein
Chr05	pPt-650026	11201300	PGSC0003DMG400011979	11682272	Cyclin A
Chr05	pPt-650026	11201300	PGSC0003DMG400035524	11687222	Integrase core domain containing protein
Chr05	pPt-650026	11201300	PGSC0003DMG400017453	11711480	Oligopeptidase
Chr05	pPt-650026	11201300	PGSC0003DMG400017454	11742317	Hydrolase
Chr05	pPt-650026	11201300	PGSC0003DMG400017468	11755472	HAT dimerisation domain-containing protein
Chr05	pPt-650026	11201300	PGSC0003DMG400017431	11768025	Anthranilate N-benzoyltransferase protein
Chr05	pPt-650026	11201300	PGSC0003DMG400017455	11770224	Protein phosphatase 2a, regulatory subunit
Chr05	pPt-650026	11201300	PGSC0003DMG400046440	11783453	Pectinesterase inhibitor
Chr05	pPt-650026	11201300	PGSC0003DMG400038424	11792119	Hypothetical protein
Chr05	pPt-650026	11201300	PGSC0003DMG400017456	11825845	Multidrug resistance protein ABC transporter family
Chr05	pPt-650026	11201300	PGSC0003DMG400017469	11838249	Hypothetical protein
Chr05	pPt-650026	11201300	PGSC0003DMG400017457	11841149	Plant mitotic spindle assembly checkpoint protein mad2
Chr05	pPt-650026	11201300	PGSC0003DMG400017432	11873948	Multidrug resistance-associated protein 2, 6 (Mrp2, 6), abc-transoprter
Chr05	pPt-650026	11201300	PGSC0003DMG400046415	11908688	Non-LTR retroelement reverse transcriptase
Chr05	pPt-650026	11201300	PGSC0003DMG400017433	11935504	Glyceraldehyde 3-phosphate dehydrogenase
Chr05	pPt-650026	11201300	PGSC0003DMG400017434	11946383	Glyceraldehyde 3-phosphate dehydrogenase
Chr05	pPt-650026	11201300	PGSC0003DMG400017435	11953372	Pentatricopeptide repeat-containing protein
Chr05	pPt-650026	11201300	PGSC0003DMG400040326	11966523	Hypothetical protein
Chr05	pPt-650026	11201300	PGSC0003DMG400017436	11967875	Multidrug resistance-associated protein 2, 6 (Mrp2, 6), abc-transoprter
Chr05	pPt-650026	11201300	PGSC0003DMG400017437	11978578	Ankyrin
Chr05	pPt-650026	11201300	PGSC0003DMG400017438	12017643	Amino acid transporter
Chr05	pPt-650026	11201300	PGSC0003DMG400017439	12031125	Alpha DNA polymerase
Chr05	pPt-650026	11201300	PGSC0003DMG400017458	12039187	Transcription regulator
Chr05	pPt-650026	11201300	PGSC0003DMG400017459	12042484	Ketoacyl-ACP Reductase (KAR)
Chr05	pPt-650026	11201300	PGSC0003DMG400017440	12056354	Basic helix-loop-helix (bHLH) family protein
Chr05	pPt-650026	11201300	PGSC0003DMG400017460	12064631	Proteophosphoglycan ppg4
Chr05	pPt-650026	11201300	PGSC0003DMG400041064	12078376	Cement protein 3B variant 1
Chr05	pPt-650026	11201300	PGSC0003DMG400042276	12082289	Hypothetical protein
Chr05	pPt-650026	11201300	PGSC0003DMG400017461	12087937	Transposon protein
Chr05	pPt-650026	11201300	PGSC0003DMG400042615	12134128	Hypothetical protein
Chr05	pPt-650026	11201300	PGSC0003DMG400034418	12135946	Hypothetical protein
Chr05	pPt-650026	11201300	PGSC0003DMG400017442	12143991	Hypothetical protein
Chr05	pPt-650026	11201300	PGSC0003DMG400017443	12164834	Hypothetical protein
Chr05	pPt-650026	11201300	PGSC0003DMG400017444	12194692	Hypothetical protein
Chr05	pPt-650026	11201300	PGSC0003DMG400017445	12207841	DNA binding protein
Chr05	pPt-650026	11201300	PGSC0003DMG400017446	12258411	Hypothetical protein
Chr05	pPt-650026	11201300	PGSC0003DMG402017464	12265137	DNA topoisomerase
Chr05	pPt-650026	11201300	PGSC0003DMG401017464	12276541	DNA topoisomerase
Chr05	pPt-650026	11201300	PGSC0003DMG400017447	12289816	Hypothetical protein
Chr05	pPt-650026	11201300	PGSC0003DMG400017448	12293610	Cdk10/11
Chr05	pPt-650026	11201300	PGSC0003DMG400017465	12305546	Lipoxygenase
Chr05	pPt-650026	11201300	PGSC0003DMG400017466	12332403	Lipoxygenase
Chr05	pPt-650026	11201300	PGSC0003DMG400017449	12334330	Hypothetical protein
Chr05	pPt-650026	11201300	PGSC0003DMG400017467	12337519	Hypothetical protein
Chr05	pPt-650026	11201300	PGSC0003DMG400017450	12339446	Hypothetical protein
Chr05	pPt-650026	11201300	PGSC0003DMG400017451	12342070	Hypothetical protein
Chr05	pPt-650026	11201300	PGSC0003DMG400017452	12383500	Ubiquitin-protein ligase
Chr05	pPt-650026	11201300	PGSC0003DMG400046635	12394446	Hypothetical protein
Chr05	pPt-650026	11201300	PGSC0003DMG400037474	12409834	Retrotransposon gag protein
Chr05	pPt-650026	11201300	PGSC0003DMG400042172	12414363	Hypothetical protein
Chr05	pPt-650026	11201300	PGSC0003DMG400045275	12448457	Histone H2A
Chr05	pPt-650026	11201300	PGSC0003DMG400036935	12452630	Histone H2A
Chr05	pPt-650026	11201300	PGSC0003DMG400042447	12454882	Hypothetical protein
Chr05	pPt-650026	11201300	PGSC0003DMG400036124	12477667	Histone H2A
Chr05	pPt-650026	11201300	PGSC0003DMG400043344	12525850	Hypothetical protein
Chr05	pPt-650026	11201300	PGSC0003DMG400038214	12536562	Hypothetical protein
Chr05	pPt-650026	11201300	PGSC0003DMG400047301	12544039	Histone H2A
Chr05	pPt-650026	11201300	PGSC0003DMG400040541	12545876	Histone H2A
Chr05	pPt-650026	11201300	PGSC0003DMG400040757	12564106	Histone H2A
Chr05	pPt-650026	11201300	PGSC0003DMG400043992	12600528	Histone H2A
Chr05	pPt-650026	11201300	PGSC0003DMG400039051	12602368	Histone H2A
Chr05	pPt-650026	11201300	PGSC0003DMG400001246	12655612	Urease
Chr05	pPt-650026	11201300	PGSC0003DMG400001247	12670839	Adenylate kinase B
Chr05	pPt-650026	11201300	PGSC0003DMG400010271	12691126	Hypothetical protein
Chr05	pPt-650026	11201300	PGSC0003DMG400042164	12711642	Hypothetical protein
Chr05	pPt-650026	11201300	PGSC0003DMG400042516	12719542	Hypothetical protein
Chr05	pPt-650026	11201300	PGSC0003DMG400039201	12725566	Hypothetical protein
Chr05	pPt-650026	11201300	PGSC0003DMG400010257	12727912	Leucine aminopeptidase, chloroplastic
Chr05	pPt-650026	11201300	PGSC0003DMG400046233	12749414	Hypothetical protein
Chr05	pPt-650026	11201300	PGSC0003DMG400041042	12775789	Gag-pol protein
Chr05	pPt-650026	11201300	PGSC0003DMG400045916	12780400	Hypothetical protein
Chr05	pPt-650026	11201300	PGSC0003DMG400037069	12784868	Ubiquitin-protein ligase
Chr05	pPt-650026	11201300	PGSC0003DMG400042105	12809883	Hypothetical protein
Chr05	pPt-650026	11201300	PGSC0003DMG400042964	12815257	Hypothetical protein
Chr05	pPt-650026	11201300	PGSC0003DMG400037924	12863664	Hypothetical protein
Chr05	pPt-650026	11201300	PGSC0003DMG400038368	12938409	F-box domain-containing protein
Chr05	pPt-650026	11201300	PGSC0003DMG400040369	13010267	Hypothetical protein
Chr05	pPt-650026	11201300	PGSC0003DMG400043983	13027526	Late blight resistance protein
Chr05	pPt-650026	11201300	PGSC0003DMG400014919	13042678	ATP-dependent RNA helicase
Chr05	pPt-650026	11201300	PGSC0003DMG400014918	13083574	Hypothetical protein
Chr05	pPt-650026	11201300	PGSC0003DMG400014914	13095211	Ubiquitin-protein ligase
Chr05	pPt-650026	11201300	PGSC0003DMG400040555	13146212	NB-ARC domain containing protein
Chr05	pPt-650026	11201300	PGSC0003DMG400014917	13160876	Leucine-rich repeat receptor kinase
Chr05	pPt-650026	11201300	PGSC0003DMG400014912	13168446	Beta-1,3-glucanase || Glucan endo-1,3-beta-glucosidase 5
Chr05	pPt-650026	11201300	PGSC0003DMG400014913	13176571	Glycosyl hydrolase family 17 protein
Chr05	pPt-650026	11201300	PGSC0003DMG400046463	13217133	Hypothetical protein
Chr05	pPt-650026	11201300	PGSC0003DMG400038058	13309539	Hypothetical protein
Chr05	PM0333_219	48615229	PGSC0003DMG400016797	46442610	ATP-binding cassette transporter
Chr05	PM0333_219	48615229	PGSC0003DMG400016798	46448861	Poly-A binding protein
Chr05	PM0333_219	48615229	PGSC0003DMG400016805	46456884	F-box protein
Chr05	PM0333_219	48615229	PGSC0003DMG400016799	46472689	80A08_28 || EPIDERMAL PATTERNING FACTOR 1
Chr05	PM0333_219	48615229	PGSC0003DMG400016800	46486982	R2r3-myb transcription factor
Chr05	PM0333_219	48615229	PGSC0003DMG400016801	46491442	Amino acid transporter
Chr05	PM0333_219	48615229	PGSC0003DMG400016806	46493481	Mitochondrial substrate carrier family protein || Protein brittle-1, chloroplast
Chr05	PM0333_219	48615229	PGSC0003DMG400007223	46552959	GTP-binding protein
Chr05	PM0333_219	48615229	PGSC0003DMG400007251	46560188	Hypothetical protein
Chr05	PM0333_219	48615229	PGSC0003DMG400007250	46561954	Hypothetical protein
Chr05	PM0333_219	48615229	PGSC0003DMG400007249	46571643	Hypothetical protein
Chr05	PM0333_219	48615229	PGSC0003DMG400007239	46577401	Root phototropism protein
Chr05	PM0333_219	48615229	PGSC0003DMG400007222	46583390	UDP-N-acetylglucosamine transporter || Similar to/MXK3_23
Chr05	PM0333_219	48615229	PGSC0003DMG400007221	46591799	F-box protein
Chr05	PM0333_219	48615229	PGSC0003DMG400037638	46606301	Hypothetical protein
Chr05	PM0333_219	48615229	PGSC0003DMG400007248	46611076	Hypothetical protein
Chr05	PM0333_219	48615229	PGSC0003DMG400007220	46632967	Hypothetical protein
Chr05	PM0333_219	48615229	PGSC0003DMG400007219	46651341	NB-ARC domain containing protein
Chr05	PM0333_219	48615229	PGSC0003DMG400007218	46656144	F-box family protein
Chr05	PM0333_219	48615229	PGSC0003DMG400040438	46658289	F-box protein
Chr05	PM0333_219	48615229	PGSC0003DMG400007217	46660227	Kinase family protein
Chr05	PM0333_219	48615229	PGSC0003DMG400007238	46678838	Hypothetical protein
Chr05	PM0333_219	48615229	PGSC0003DMG400007237	46689371	Zinc finger protein
Chr05	PM0333_219	48615229	PGSC0003DMG400007236	46700250	DNA binding protein
Chr05	PM0333_219	48615229	PGSC0003DMG401007235	46717068	Oligosaccharide translocation protein rft1
Chr05	PM0333_219	48615229	PGSC0003DMG402007235	46720300	Nuclear division RFT1
Chr05	PM0333_219	48615229	PGSC0003DMG400007234	46737078	Leucine-rich repeat receptor kinase
Chr05	PM0333_219	48615229	PGSC0003DMG400007216	46743297	Hypothetical protein
Chr05	PM0333_219	48615229	PGSC0003DMG400007233	46765821	CXE carboxylesterase
Chr05	PM0333_219	48615229	PGSC0003DMG400007215	46769608	CXE carboxylesterase
Chr05	PM0333_219	48615229	PGSC0003DMG400046174	46782183	Ulp1 protease family, C-terminal catalytic domain containing protein
Chr05	PM0333_219	48615229	PGSC0003DMG404030108	46785581	CXE carboxylesterase
Chr05	PM0333_219	48615229	PGSC0003DMG403030108	46809324	Structural maintenance of chromosomes 6 smc6
Chr05	PM0333_219	48615229	PGSC0003DMG401030108	46817361	Hypothetical protein
Chr05	PM0333_219	48615229	PGSC0003DMG400030101	46825333	DUF614 containing protein
Chr05	PM0333_219	48615229	PGSC0003DMG400030100	46835720	Iron-sulfur assembly protein IscA, chloroplast
Chr05	PM0333_219	48615229	PGSC0003DMG400030107	46841669	Hypothetical protein
Chr05	PM0333_219	48615229	PGSC0003DMG400030106	46849024	Glutaredoxin
Chr05	PM0333_219	48615229	PGSC0003DMG400030105	46855677	Glutaredoxin
Chr05	PM0333_219	48615229	PGSC0003DMG402030099	46864317	Prosystemin
Chr05	PM0333_219	48615229	PGSC0003DMG401030099	46872704	Hypothetical protein
Chr05	PM0333_219	48615229	PGSC0003DMG400030098	46876433	Hypothetical protein
Chr05	PM0333_219	48615229	PGSC0003DMG400030097	46888513	Gamma-glutamyl transferase
Chr05	PM0333_219	48615229	PGSC0003DMG400030104	46898863	DNA-directed RNA polymerase II
Chr05	PM0333_219	48615229	PGSC0003DMG400030103	46926825	Zinc finger, C3HC4 type family protein
Chr05	PM0333_219	48615229	PGSC0003DMG400030102	46933501	Hypothetical protein
Chr05	PM0333_219	48615229	PGSC0003DMG400021838	47001123	Hypothetical protein
Chr05	PM0333_219	48615229	PGSC0003DMG400021837	47006734	Hypothetical protein
Chr05	PM0333_219	48615229	PGSC0003DMG400021823	47034824	Hypothetical protein
Chr05	PM0333_219	48615229	PGSC0003DMG400021834	47049115	Metal ion binding protein
Chr05	PM0333_219	48615229	PGSC0003DMG400021822	47061347	P-glycoprotein 21 || Multidrug resistance protein 1, 2
Chr05	PM0333_219	48615229	PGSC0003DMG400021832	47068102	D-alanyl-d-alanine carboxypeptidase
Chr05	PM0333_219	48615229	PGSC0003DMG400021836	47081053	Chaperone protein DNAj
Chr05	PM0333_219	48615229	PGSC0003DMG400021831	47095027	Inositol-3-phosphate synthase
Chr05	PM0333_219	48615229	PGSC0003DMG400021821	47100364	Hypothetical protein
Chr05	PM0333_219	48615229	PGSC0003DMG400021830	47120890	Allergen BRSn20
Chr05	PM0333_219	48615229	PGSC0003DMG400041302	47126545	Transcription factor
Chr05	PM0333_219	48615229	PGSC0003DMG400021820	47129773	Trehalose-6-phosphate synthase
Chr05	PM0333_219	48615229	PGSC0003DMG400021819	47141998	Hydroxyproline-rich glycoprotein family protein
Chr05	PM0333_219	48615229	PGSC0003DMG400021818	47144714	Carbohydrate transporter
Chr05	PM0333_219	48615229	PGSC0003DMG400021829	47149239	Carbohydrate transporter
Chr05	PM0333_219	48615229	PGSC0003DMG400021828	47161080	Carbohydrate transporter
Chr05	PM0333_219	48615229	PGSC0003DMG400021827	47164182	Carbohydrate transporter
Chr05	PM0333_219	48615229	PGSC0003DMG400021826	47170466	Carbohydrate transporter
Chr05	PM0333_219	48615229	PGSC0003DMG400021825	47178579	Hypothetical protein
Chr05	PM0333_219	48615229	PGSC0003DMG400021817	47182837	Annexin P38
Chr05	PM0333_219	48615229	PGSC0003DMG400021824	47186758	F-box protein
Chr05	PM0333_219	48615229	PGSC0003DMG400016004	47293160	Ethylene response factor 4
Chr05	PM0333_219	48615229	PGSC0003DMG400016003	47308711	Ethylene responsive element binding protein C2
Chr05	PM0333_219	48615229	PGSC0003DMG400016006	47324479	Pti4
Chr05	PM0333_219	48615229	PGSC0003DMG400047109	47333936	Zinc finger CCCH domain-containing protein 54
Chr05	PM0333_219	48615229	PGSC0003DMG400016002	47337369	Small GTP-binding protein
Chr05	PM0333_219	48615229	PGSC0003DMG400016007	47344346	ATP binding protein
Chr05	PM0333_219	48615229	PGSC0003DMG400016001	47348117	Glutamate dehydrogenase A
Chr05	PM0333_219	48615229	PGSC0003DMG400016005	47363278	Hypothetical protein
Chr05	PM0333_219	48615229	PGSC0003DMG400011648	47367668	Pectinesterase
Chr05	PM0333_219	48615229	PGSC0003DMG400011660	47373127	Pectinesterase
Chr05	PM0333_219	48615229	PGSC0003DMG400011659	47383253	Caspase
Chr05	PM0333_219	48615229	PGSC0003DMG401011647	47386591	ATP synthase subunit delta', mitochondrial
Chr05	PM0333_219	48615229	PGSC0003DMG402011647	47386886	ATP synthase subunit delta', mitochondrial
Chr05	PM0333_219	48615229	PGSC0003DMG400011646	47396140	GTP-binding
Chr05	PM0333_219	48615229	PGSC0003DMG400011658	47401638	Hypothetical protein
Chr05	PM0333_219	48615229	PGSC0003DMG400011645	47404903	RNA binding protein || RNA binding / translation initiation factor
Chr05	PM0333_219	48615229	PGSC0003DMG400011644	47432375	Elongation factor
Chr05	PM0333_219	48615229	PGSC0003DMG400011657	47451265	ATP binding protein
Chr05	PM0333_219	48615229	PGSC0003DMG400011643	47457816	Hypothetical protein
Chr05	PM0333_219	48615229	PGSC0003DMG402011656	47464377	U-box domain-containing protein 62
Chr05	PM0333_219	48615229	PGSC0003DMG401011656	47472553	Hypothetical protein
Chr05	PM0333_219	48615229	PGSC0003DMG400011642	47473571	Sorghum bicolor protein targeted either to mitochondria or chloroplast proteins T50848
Chr05	PM0333_219	48615229	PGSC0003DMG400011655	47476992	Chalcone isomerase
Chr05	PM0333_219	48615229	PGSC0003DMG400011654	47483572	Expansin
Chr05	PM0333_219	48615229	PGSC0003DMG400011653	47486969	Protein LRP16
Chr05	PM0333_219	48615229	PGSC0003DMG400011652	47503023	Extensin
Chr05	PM0333_219	48615229	PGSC0003DMG400011641	47506266	CBL-interacting protein kinase 13
Chr05	PM0333_219	48615229	PGSC0003DMG400011651	47532125	Hypothetical protein
Chr05	PM0333_219	48615229	PGSC0003DMG400011640	47534530	Peroxidase
Chr05	PM0333_219	48615229	PGSC0003DMG400036044	47544399	ATP binding protein
Chr05	PM0333_219	48615229	PGSC0003DMG400047169	47556021	BTB/POZ domain containing protein
Chr05	PM0333_219	48615229	PGSC0003DMG400011639	47556832	Amino acid transporter
Chr05	PM0333_219	48615229	PGSC0003DMG400011650	47567094	Alpha-soluble NSF attachment protein
Chr05	PM0333_219	48615229	PGSC0003DMG400011649	47574278	Monovalent cation:proton antiporter
Chr05	PM0333_219	48615229	PGSC0003DMG400011638	47584112	Beta-expansin
Chr05	PM0333_219	48615229	PGSC0003DMG400041985	47646916	Hypothetical protein
Chr05	PM0333_219	48615229	PGSC0003DMG400027168	47651729	Laccase 90a
Chr05	PM0333_219	48615229	PGSC0003DMG400027115	47664017	Leucine Rich Repeat family protein || Nodulation receptor kinase
Chr05	PM0333_219	48615229	PGSC0003DMG401027116	47671016	Laccase 90c
Chr05	PM0333_219	48615229	PGSC0003DMG402027116	47683221	Laccase 90d
Chr05	PM0333_219	48615229	PGSC0003DMG400027117	47694467	AP2-domain DNA-binding protein
Chr05	PM0333_219	48615229	PGSC0003DMG400027118	47710526	Abscisic acid receptor PYL4
Chr05	PM0333_219	48615229	PGSC0003DMG400027219	47726190	Hypothetical protein
Chr05	PM0333_219	48615229	PGSC0003DMG400027171	47732146	Hypothetical protein
Chr05	PM0333_219	48615229	PGSC0003DMG400027119	47747603	Ferritin
Chr05	PM0333_219	48615229	PGSC0003DMG400027120	47752727	Multiple inositol polyphosphate phosphatase 1
Chr05	PM0333_219	48615229	PGSC0003DMG401027172	47761519	Adenosine diphosphatase
Chr05	PM0333_219	48615229	PGSC0003DMG402027172	47761519	Adenosine diphosphatase
Chr05	PM0333_219	48615229	PGSC0003DMG400027121	47776268	ATP binding protein
Chr05	PM0333_219	48615229	PGSC0003DMG400027122	47783432	Pollen ole e 1 allergen and extensin family protein
Chr05	PM0333_219	48615229	PGSC0003DMG400027174	47813103	Protein phosphatase 2c
Chr05	PM0333_219	48615229	PGSC0003DMG400041241	47824973	EMB-1 protein
Chr05	PM0333_219	48615229	PGSC0003DMG401027175	47827016	Cellulase homolog
Chr05	PM0333_219	48615229	PGSC0003DMG402027175	47834276	Hypothetical protein
Chr05	PM0333_219	48615229	PGSC0003DMG400027176	47848069	Transcription factor
Chr05	PM0333_219	48615229	PGSC0003DMG400027123	47864186	NLI interacting factor family protein || NLI interacting factor (NIF) family protein
Chr05	PM0333_219	48615229	PGSC0003DMG400027124	47874435	Serine/threonine-protein kinase CCR3
Chr05	PM0333_219	48615229	PGSC0003DMG400027125	47883737	Chloroplast sedoheptulose-1,7-bisphosphatase
Chr05	PM0333_219	48615229	PGSC0003DMG400027126	47894691	DIV2B protein || MYB transcription factor
Chr05	PM0333_219	48615229	PGSC0003DMG400027178	47924763	Hypothetical protein
Chr05	PM0333_219	48615229	PGSC0003DMG400027179	47933821	36kDa-peroxisomal membrane protein (PMP36) || Peroxisomal membrane protein pmp34
Chr05	PM0333_219	48615229	PGSC0003DMG400027127	47952894	Anthocyanin 5-aromatic acyltransferase
Chr05	PM0333_219	48615229	PGSC0003DMG400027180	47959546	Anthocyanin 5-aromatic acyltransferase
Chr05	PM0333_219	48615229	PGSC0003DMG400027181	47968756	Transferase family protein
Chr05	PM0333_219	48615229	PGSC0003DMG400027182	47973467	Eukaryotic translation initiation factor 3f, eif3f
Chr05	PM0333_219	48615229	PGSC0003DMG400027128	47980609	Binding protein
Chr05	PM0333_219	48615229	PGSC0003DMG400027129	47985221	Plastid-specific ribosomal protein 4
Chr05	PM0333_219	48615229	PGSC0003DMG400027183	47988997	AtPH1
Chr05	PM0333_219	48615229	PGSC0003DMG402027184	47990938	ATP binding protein
Chr05	PM0333_219	48615229	PGSC0003DMG401027184	47993867	ATP binding protein
Chr05	PM0333_219	48615229	PGSC0003DMG400035710	48003199	Gibberellin 3beta-hydroxylase3
Chr05	PM0333_219	48615229	PGSC0003DMG400027185	48026480	Hydrolase
Chr05	PM0333_219	48615229	PGSC0003DMG400027130	48052467	Phosphoinositide-specific phospholipase C
Chr05	PM0333_219	48615229	PGSC0003DMG400027222	48057907	Hypothetical protein
Chr05	PM0333_219	48615229	PGSC0003DMG400027131	48063383	LIM domain protein WLIM2
Chr05	PM0333_219	48615229	PGSC0003DMG401027186	48076642	Plastidic phosphate translocator2
Chr05	PM0333_219	48615229	PGSC0003DMG402027186	48084598	Ribosomal protein L33 || 60S ribosomal protein L35a
Chr05	PM0333_219	48615229	PGSC0003DMG400027187	48090782	Proline transporter 3
Chr05	PM0333_219	48615229	PGSC0003DMG400027188	48097040	Proline transporter 2
Chr05	PM0333_219	48615229	PGSC0003DMG400027223	48120385	Hypothetical protein
Chr05	PM0333_219	48615229	PGSC0003DMG400027189	48134010	Tubulin folding cofactor
Chr05	PM0333_219	48615229	PGSC0003DMG400027190	48135781	R2r3-myb transcription factor
Chr05	PM0333_219	48615229	PGSC0003DMG401027132	48147311	Lipase
Chr05	PM0333_219	48615229	PGSC0003DMG401027133	48152285	UDP-glucosyltransferase family 1 protein
Chr05	PM0333_219	48615229	PGSC0003DMG402027132	48158676	Lipase
Chr05	PM0333_219	48615229	PGSC0003DMG402027133	48161240	UDP-glucosyltransferase family 1 protein
Chr05	PM0333_219	48615229	PGSC0003DMG400027191	48180809	Hypothetical protein
Chr05	PM0333_219	48615229	PGSC0003DMG400027134	48189417	Hypothetical protein
Chr05	PM0333_219	48615229	PGSC0003DMG400027192	48192236	Zinc ion binding protein
Chr05	PM0333_219	48615229	PGSC0003DMG400027193	48208215	Folylpolyglutamate synthase
Chr05	PM0333_219	48615229	PGSC0003DMG400027135	48223184	Integral membrane Yip1 family protein || Protein YIPF1
Chr05	PM0333_219	48615229	PGSC0003DMG400027136	48231192	Integral membrane protein || UPF0497 membrane protein
Chr05	PM0333_219	48615229	PGSC0003DMG400027194	48237445	Serine/threonine-protein kinase Nek8
Chr05	PM0333_219	48615229	PGSC0003DMG400027195	48247457	Speckle-type POZ protein
Chr05	PM0333_219	48615229	PGSC0003DMG400027137	48255414	ATP binding protein
Chr05	PM0333_219	48615229	PGSC0003DMG400027196	48266486	Protein phosphatase 2C
Chr05	PM0333_219	48615229	PGSC0003DMG400027138	48276007	Hypothetical protein
Chr05	PM0333_219	48615229	PGSC0003DMG400027139	48282441	ESC
Chr05	PM0333_219	48615229	PGSC0003DMG400027140	48290717	Kinase
Chr05	PM0333_219	48615229	PGSC0003DMG400027141	48297497	Zeamatin
Chr05	PM0333_219	48615229	PGSC0003DMG400027142	48301755	ER glycerol-phosphate acyltransferase
Chr05	PM0333_219	48615229	PGSC0003DMG400027224	48323806	Hypothetical protein
Chr05	PM0333_219	48615229	PGSC0003DMG400027225	48326025	Hypothetical protein
Chr05	PM0333_219	48615229	PGSC0003DMG400027197	48327750	DHN10
Chr05	PM0333_219	48615229	PGSC0003DMG400027198	48329199	GRAS family transcription factor
Chr05	PM0333_219	48615229	PGSC0003DMG400027143	48335778	Dihydrolipoyl dehydrogenase
Chr05	PM0333_219	48615229	PGSC0003DMG400027199	48348186	Hypothetical protein
Chr05	PM0333_219	48615229	PGSC0003DMG400037272	48352509	Hypothetical protein
Chr05	PM0333_219	48615229	PGSC0003DMG400027144	48354104	Oligopeptide transporter OPT family
Chr05	PM0333_219	48615229	PGSC0003DMG400027200	48357656	Family 1 glycosyltransferase
Chr05	PM0333_219	48615229	PGSC0003DMG400027201	48406346	26S proteasome subunit
Chr05	PM0333_219	48615229	PGSC0003DMG400027202	48416601	MYB-like DNA-binding domain protein
Chr05	PM0333_219	48615229	PGSC0003DMG400037381	48421815	PGmPM3
Chr05	PM0333_219	48615229	PGSC0003DMG400027146	48437161	Chalcone synthase B
Chr05	PM0333_219	48615229	PGSC0003DMG400027147	48446705	Hypothetical protein
Chr05	PM0333_219	48615229	PGSC0003DMG400027203	48448981	Pseudouridine synthase
Chr05	PM0333_219	48615229	PGSC0003DMG400027226	48464988	Hypothetical protein
Chr05	PM0333_219	48615229	PGSC0003DMG400027149	48492655	CBL-interacting protein kinase 1
Chr05	PM0333_219	48615229	PGSC0003DMG400027150	48501544	Acidic 82 kDa protein
Chr05	PM0333_219	48615229	PGSC0003DMG400027204	48506311	Pto-interacting protein 1
Chr05	PM0333_219	48615229	PGSC0003DMG400027151	48527856	Squamosa promoter-binding protein
Chr05	PM0333_219	48615229	PGSC0003DMG400027152	48539198	Hypothetical protein
Chr05	PM0333_219	48615229	PGSC0003DMG400027154	48562767	Beta-1,3-galactosyltransferase 16
Chr05	PM0333_219	48615229	PGSC0003DMG400027155	48571908	Protein phosphatase 2c
Chr05	PM0333_219	48615229	PGSC0003DMG400027156	48576472	Dihydrolipoyl dehydrogenase
Chr05	PM0333_219	48615229	PGSC0003DMG400027205	48582147	Protein Pop3
Chr05	PM0333_219	48615229	PGSC0003DMG400027157	48603079	R2R3 transcription factor MYB108 1
Chr05	PM0333_219	48615229	PGSC0003DMG400027206	48613703	Gibberellin 2-oxidase
Chr05	PM0333_219	48615229	PGSC0003DMG400027158	48626226	Hypothetical protein
Chr05	PM0333_219	48615229	PGSC0003DMG400027207	48629308	Hypothetical protein
Chr05	PM0333_219	48615229	PGSC0003DMG400027159	48633734	ZIP transporter
Chr05	PM0333_219	48615229	PGSC0003DMG400027208	48637086	WRKY transcription factor
Chr05	PM0333_219	48615229	PGSC0003DMG400027209	48642192	Prefoldin subunit
Chr05	PM0333_219	48615229	PGSC0003DMG402027210	48653518	Glucosyltransferase
Chr05	PM0333_219	48615229	PGSC0003DMG401027210	48654383	UDP-glucosyltransferase
Chr05	PM0333_219	48615229	PGSC0003DMG400027211	48658261	Phytochrome B2
Chr05	PM0333_219	48615229	PGSC0003DMG400027212	48669912	ATP-citrate synthase || ATP:citrate lyase
Chr05	PM0333_219	48615229	PGSC0003DMG400027160	48677407	DELLA protein RGL1
Chr05	PM0333_219	48615229	PGSC0003DMG400027213	48679283	DNA-directed RNA polymerase subunit
Chr05	PM0333_219	48615229	PGSC0003DMG400027161	48684047	60S ribosomal protein L29
Chr05	PM0333_219	48615229	PGSC0003DMG400027162	48686111	UDP-glucosyltransferase
Chr05	PM0333_219	48615229	PGSC0003DMG400027163	48686721	Zeatin O-xylosyltransferase
Chr05	PM0333_219	48615229	PGSC0003DMG402027214	48688301	Oligopeptide transporter OPT family
Chr05	PM0333_219	48615229	PGSC0003DMG401027214	48689535	Oligopeptide transporter
Chr05	PM0333_219	48615229	PGSC0003DMG400027215	48695378	Dihydrolipoyl dehydrogenase
Chr05	PM0333_219	48615229	PGSC0003DMG400027216	48702142	Oligopeptide transporter OPT family
Chr05	PM0333_219	48615229	PGSC0003DMG400027164	48704768	LEA III protein isoform 2
Chr05	PM0333_219	48615229	PGSC0003DMG401027165	48754799	Chaperonin-60kD, ch60
Chr05	PM0333_219	48615229	PGSC0003DMG400027217	48761784	Hydroxyethylthiazole kinase
Chr05	PM0333_219	48615229	PGSC0003DMG402027165	48761814	Hydroxyethylthiazole kinase
Chr05	PM0333_219	48615229	PGSC0003DMG401027166	48766149	Transferase, transferring glycosyl groups
Chr05	PM0333_219	48615229	PGSC0003DMG402027166	48770098	Transferase, transferring glycosyl groups
Chr05	PM0333_219	48615229	PGSC0003DMG400027167	48776030	AG-motif binding protein-2
Chr05	PM0333_219	48615229	PGSC0003DMG400027218	48779010	DNA-directed RNA polymerases II 24 kDa polypeptide
Chr05	PM0333_219	48615229	PGSC0003DMG400019109	48851852	Delta DNA polymerase
Chr05	PM0333_219	48615229	PGSC0003DMG400019162	48865166	9-cis-epoxycarotenoid dioxygenase
Chr05	PM0333_219	48615229	PGSC0003DMG400019163	48871389	Dihydroxy-acid dehydratase
Chr05	PM0333_219	48615229	PGSC0003DMG400019110	48886961	Chalcone synthase 2
Chr05	PM0333_219	48615229	PGSC0003DMG400019111	48891369	S-adenosyl-L-methionine:salicylic acid carboxyl methyltransferase 1
Chr05	PM0333_219	48615229	PGSC0003DMG400019112	48894540	Hypothetical protein
Chr05	PM0333_219	48615229	PGSC0003DMG400019164	48901438	Cellulose synthase A catalytic subunit 1 [UDP-forming]
Chr05	PM0333_219	48615229	PGSC0003DMG400019113	48910278	Methionyl-tRNA synthetase
Chr05	PM0333_219	48615229	PGSC0003DMG400019165	48918235	PDR-type ABC transporter 2
Chr05	PM0333_219	48615229	PGSC0003DMG400019218	48922177	Retroelement pol polyprotein
Chr05	PM0333_219	48615229	PGSC0003DMG400019166	48930057	PDR-type ABC transporter 2
Chr05	PM0333_219	48615229	PGSC0003DMG400013114	48992723	Pleiotropic drug resistance protein 1
Chr05	PM0333_219	48615229	PGSC0003DMG402013112	48997815	Pleiotropic drug resistance protein 1
Chr05	PM0333_219	48615229	PGSC0003DMG401013112	49017241	PDR-type ABC transporter 2 || Pleiotropic drug resistance protein 1
Chr05	PM0333_219	48615229	PGSC0003DMG400013116	49044450	Tom
Chr05	PM0333_219	48615229	PGSC0003DMG400013115	49046980	Lectin
Chr05	PM0333_219	48615229	PGSC0003DMG400013111	49049885	Ubiquitin-protein ligase
Chr05	PM0333_219	48615229	PGSC0003DMG400015762	49082160	Oligopeptide transporter OPT family
Chr05	PM0333_219	48615229	PGSC0003DMG400042553	49084498	F-box domain-containing protein
Chr05	PM0333_219	48615229	PGSC0003DMG400015761	49089603	26S proteasome subunit RPN2a
Chr05	PM0333_219	48615229	PGSC0003DMG400015760	49098850	Transcription factor FAMA
Chr05	PM0333_219	48615229	PGSC0003DMG402015759	49105830	60S ribosomal protein L13a
Chr05	PM0333_219	48615229	PGSC0003DMG401015759	49118009	Ubiquitin carboxyl-terminal hydrolase
Chr05	PM0333_219	48615229	PGSC0003DMG400015758	49123329	ATP binding protein
Chr05	PM0333_219	48615229	PGSC0003DMG400015757	49131468	RabGAP/TBC domain-containing protein
Chr05	PM0333_219	48615229	PGSC0003DMG400015749	49141397	DUF246 domain-containing protein
Chr05	PM0333_219	48615229	PGSC0003DMG400015756	49149263	Hypothetical protein
Chr05	PM0333_219	48615229	PGSC0003DMG400015748	49152694	Alkaline phytoceramidase || ATCES1
Chr05	PM0333_219	48615229	PGSC0003DMG400035768	49159377	Triacylglycerol lipase 2
Chr05	PM0333_219	48615229	PGSC0003DMG400015755	49177058	DnaJ isoform
Chr05	PM0333_219	48615229	PGSC0003DMG400015747	49184749	DNA binding protein
Chr05	PM0333_219	48615229	PGSC0003DMG400015754	49198694	RNA binding protein
Chr05	PM0333_219	48615229	PGSC0003DMG400015746	49203234	NAD dependent epimerase
Chr05	PM0333_219	48615229	PGSC0003DMG400015745	49248186	Serine hydroxymethyltransferase
Chr05	PM0333_219	48615229	PGSC0003DMG400015744	49259279	O-glucosyltransferase 2
Chr05	PM0333_219	48615229	PGSC0003DMG400015743	49262635	Protein transport protein sec23
Chr05	PM0333_219	48615229	PGSC0003DMG400015752	49274603	O-linked n-acetylglucosamine transferase, ogt
Chr05	PM0333_219	48615229	PGSC0003DMG400015765	49338532	Sugar transporter
Chr05	PM0333_219	48615229	PGSC0003DMG400015764	49346244	Sugar transporter
Chr05	PM0333_219	48615229	PGSC0003DMG400015742	49350784	Copine I
Chr05	PM0333_219	48615229	PGSC0003DMG400015750	49357280	RNase H family protein
Chr05	PM0333_219	48615229	PGSC0003DMG400015763	49366117	Hypothetical protein
Chr05	PM0333_219	48615229	PGSC0003DMG400013073	49418752	Hypothetical protein
Chr05	PM0333_219	48615229	PGSC0003DMG400013077	49425269	UDP-glucosyltransferase
Chr05	PM0333_219	48615229	PGSC0003DMG400013076	49428715	Aspartic proteinase nepenthesin-1
Chr05	PM0333_219	48615229	PGSC0003DMG400013078	49441106	Triacylglycerol lipase
Chr05	PM0333_219	48615229	PGSC0003DMG400013079	49449893	Triacylglycerol lipase
Chr05	PM0333_219	48615229	PGSC0003DMG400013074	49456356	Triacylglycerol lipase
Chr05	PM0333_219	48615229	PGSC0003DMG400013080	49460360	GTP-binding protein
Chr05	PM0333_219	48615229	PGSC0003DMG401013075	49467003	Hypothetical protein
Chr05	PM0333_219	48615229	PGSC0003DMG402013075	49467958	Hypothetical protein
Chr05	PM0333_219	48615229	PGSC0003DMG400013081	49471045	Cysteine-rich extensin-2
Chr05	PM0333_219	48615229	PGSC0003DMG400013084	49508115	Late blight resistance protein Rpi-blb2
Chr05	PM0333_219	48615229	PGSC0003DMG400026798	49563732	Hypothetical protein
Chr05	PM0333_219	48615229	PGSC0003DMG400026795	49585643	Plant resistance protein
Chr05	PM0333_219	48615229	PGSC0003DMG400008450	49686568	NBS-LRR resistance protein
Chr05	PM0333_219	48615229	PGSC0003DMG400008449	49687693	NBS-LRR resistance protein
Chr05	PM0333_219	48615229	PGSC0003DMG400008447	49711046	Transmembrane transporter
Chr05	PM0333_219	48615229	PGSC0003DMG400008445	49736156	60S ribosomal protein L6
Chr05	PM0333_219	48615229	PGSC0003DMG400008462	49742234	E3 ubiquitin-protein ligase UPL5 || Polyubiquitin
Chr05	PM0333_219	48615229	PGSC0003DMG400008444	49753260	Induced stolon tip protein
Chr05	PM0333_219	48615229	PGSC0003DMG400008443	49762485	Protein pob
Chr05	PM0333_219	48615229	PGSC0003DMG400008461	49768383	Pollen tube RhoGDI2
Chr05	PM0333_219	48615229	PGSC0003DMG400008460	49774946	Cystatin
Chr05	PM0333_219	48615229	PGSC0003DMG400008459	49778084	Calcium-binding protein
Chr05	PM0333_219	48615229	PGSC0003DMG400008458	49785939	Nucleic acid-binding, OB-fold
Chr05	PM0333_219	48615229	PGSC0003DMG400008457	49792603	Guanine nucleotide regulatory protein
Chr05	PM0333_219	48615229	PGSC0003DMG400008469	49800414	Hypothetical protein
Chr05	PM0333_219	48615229	PGSC0003DMG400008442	49804042	SCL domain class transcription factor
Chr05	PM0333_219	48615229	PGSC0003DMG400008468	49829199	Hypothetical protein
Chr05	PM0333_219	48615229	PGSC0003DMG400008456	49834640	OBERON
Chr05	PM0333_219	48615229	PGSC0003DMG400008455	49847038	UPF0497 membrane protein 12
Chr05	PM0333_219	48615229	PGSC0003DMG400008466	49849727	Hypothetical protein
Chr05	PM0333_219	48615229	PGSC0003DMG400008454	49852943	Transcriptional adaptor
Chr05	PM0333_219	48615229	PGSC0003DMG400008453	49863792	Hypothetical protein
Chr05	PM0333_219	48615229	PGSC0003DMG400008441	49867614	Proline-rich protein
Chr05	PM0333_219	48615229	PGSC0003DMG400008440	49875563	Snf1-kinase beta subunit, plants || AKIN beta2
Chr05	PM0333_219	48615229	PGSC0003DMG400008439	49883997	Mutt domain protein
Chr05	PM0333_219	48615229	PGSC0003DMG400008452	49894328	Protein arginine n-methyltransferase
Chr05	PM0333_219	48615229	PGSC0003DMG400008438	49903753	Metal ion binding protein
Chr05	PM0333_219	48615229	PGSC0003DMG400008437	49907542	Internal-motor kinesin
Chr05	PM0333_219	48615229	PGSC0003DMG400008451	49923277	Fiber protein Fb19
Chr05	PM0333_219	48615229	PGSC0003DMG400043366	49928664	Hypothetical protein
Chr05	PM0333_219	48615229	PGSC0003DMG400038819	49936705	Zinc finger family protein
Chr05	PM0333_219	48615229	PGSC0003DMG400042060	50028363	Hypothetical protein
Chr05	PM0333_219	48615229	PGSC0003DMG400023537	50035550	Chaperone protein dnaJ
Chr05	PM0333_219	48615229	PGSC0003DMG400023536	50038295	Eukaryotic translation initiation factor 2 gamma subunit
Chr05	PM0333_219	48615229	PGSC0003DMG402023438	50053867	Epoxide hydrolase
Chr05	PM0333_219	48615229	PGSC0003DMG401023438	50066047	Epoxide hydrolase
Chr05	PM0333_219	48615229	PGSC0003DMG400023437	50074879	Pectinesterase
Chr05	PM0333_219	48615229	PGSC0003DMG400023436	50077953	IBR3 (IBA-RESPONSE 3)
Chr05	PM0333_219	48615229	PGSC0003DMG400023535	50094387	Hypothetical protein
Chr05	PM0333_219	48615229	PGSC0003DMG400023435	50100346	Major allergen Pru ar
Chr05	PM0333_219	48615229	PGSC0003DMG400023534	50112914	Type-B response regulator
Chr05	PM0333_219	48615229	PGSC0003DMG400023434	50120802	GATA transcription factor 17 || GATA transcription factor 15
Chr05	PM0333_219	48615229	PGSC0003DMG402023433	50125364	ATP binding protein
Chr05	PM0333_219	48615229	PGSC0003DMG401023433	50135192	MYB-like DNA-binding domain protein
Chr05	PM0333_219	48615229	PGSC0003DMG400023432	50142804	Telomere binding protein
Chr05	PM0333_219	48615229	PGSC0003DMG400023431	50156099	XH/XS domain-containing protein
Chr05	PM0333_219	48615229	PGSC0003DMG400023548	50165885	Hypothetical protein
Chr05	PM0333_219	48615229	PGSC0003DMG402023533	50171921	DNA replication complex GINS protein PSF2
Chr05	PM0333_219	48615229	PGSC0003DMG401023533	50176935	Beta-glucosidase 08
Chr05	PM0333_219	48615229	PGSC0003DMG400023532	50187939	Hypothetical protein
Chr05	PM0333_219	48615229	PGSC0003DMG400023531	50195548	Dolichyl-phosphate beta-glucosyltransferase
Chr05	PM0333_219	48615229	PGSC0003DMG400023530	50214463	Death-inducer obliterator 1
Chr05	PM0333_219	48615229	PGSC0003DMG400023430	50239220	F-box family protein
Chr05	PM0333_219	48615229	PGSC0003DMG400023429	50245290	Actin-58
Chr05	PM0333_219	48615229	PGSC0003DMG400023428	50250125	TSC13 protein
Chr05	PM0333_219	48615229	PGSC0003DMG400023427	50255299	Zinc finger protein
Chr05	PM0333_219	48615229	PGSC0003DMG400023529	50263610	Hypothetical protein
Chr05	PM0333_219	48615229	PGSC0003DMG400023426	50266165	Zinc finger protein
Chr05	PM0333_219	48615229	PGSC0003DMG400023528	50274831	Geranylgeranyltransferase type I beta subunit
Chr05	PM0333_219	48615229	PGSC0003DMG400023425	50284561	Hypothetical protein
Chr05	PM0333_219	48615229	PGSC0003DMG402023527	50290827	Ubiquitin carrier protein
Chr05	PM0333_219	48615229	PGSC0003DMG401023527	50299232	Ubiquitin carrier protein
Chr05	PM0333_219	48615229	PGSC0003DMG400023526	50307271	UPF0497 membrane protein 3
Chr05	PM0333_219	48615229	PGSC0003DMG400023525	50311348	CRAL/TRIO domain containing protein
Chr05	PM0333_219	48615229	PGSC0003DMG400023424	50320934	P0 ribosomal protein
Chr05	PM0333_219	48615229	PGSC0003DMG400023524	50334833	UDP-glucuronate decarboxylase 1
Chr05	PM0333_219	48615229	PGSC0003DMG400023422	50339159	Similar to/T22E16_60 || Methionyl-tRNA synthetase (AtcpMetRS)
Chr05	PM0333_219	48615229	PGSC0003DMG400023523	50351071	Histone H4
Chr05	PM0333_219	48615229	PGSC0003DMG400023522	50353110	Histone H4
Chr05	PM0333_219	48615229	PGSC0003DMG400044579	50362144	Hypothetical protein
Chr05	PM0333_219	48615229	PGSC0003DMG400023521	50381593	Amino acid binding protein
Chr05	PM0333_219	48615229	PGSC0003DMG400023520	50386931	Aba-overly sensitive 1
Chr05	PM0333_219	48615229	PGSC0003DMG400023519	50395499	2-oxoglutarate dehydrogenase
Chr05	PM0333_219	48615229	PGSC0003DMG400023518	50408989	ZPT2-14
Chr05	PM0333_219	48615229	PGSC0003DMG400023547	50414337	ZPT2-14
Chr05	PM0333_219	48615229	PGSC0003DMG400023419	50431499	Receptor kinase THESEUS 1
Chr05	PM0333_219	48615229	PGSC0003DMG400023418	50449917	Phosphatase
Chr05	PM0333_219	48615229	PGSC0003DMG400023517	50475439	Tic20
Chr05	PM0333_219	48615229	PGSC0003DMG400023516	50482662	Cation efflux protein/ zinc transporter
Chr05	PM0333_219	48615229	PGSC0003DMG400023515	50492402	Sulfate/bicarbonate/oxalate exchanger and transporter sat-1 || Sulfate transporter
Chr05	PM0333_219	48615229	PGSC0003DMG400023514	50504565	Hypothetical protein
Chr05	PM0333_219	48615229	PGSC0003DMG400023546	50504923	Hypothetical protein
Chr05	PM0333_219	48615229	PGSC0003DMG400023416	50507632	Dehydroascorbate reductase
Chr05	PM0333_219	48615229	PGSC0003DMG400023513	50519937	Phosphatidylinositol n-acetylglucosaminyltransferase subunit p
Chr05	PM0333_219	48615229	PGSC0003DMG400023415	50524446	Hypothetical protein
Chr05	PM0333_219	48615229	PGSC0003DMG400023414	50526432	LEM3 (Ligand-effect modulator 3) family protein
Chr05	PM0333_219	48615229	PGSC0003DMG400023512	50537129	60S ribosomal protein L35
Chr05	PM0333_219	48615229	PGSC0003DMG400023511	50543421	ATEXO70H2
Chr05	PM0333_219	48615229	PGSC0003DMG400023510	50549271	Ankyrin repeat-containing protein
Chr05	PM0333_219	48615229	PGSC0003DMG400023509	50558320	Hypothetical protein
Chr05	PM0333_219	48615229	PGSC0003DMG400023413	50566043	Hypothetical protein
Chr05	PM0333_219	48615229	PGSC0003DMG400023508	50582101	Kinase
Chr05	PM0333_219	48615229	PGSC0003DMG400023507	50586263	Hypothetical protein
Chr05	PM0333_219	48615229	PGSC0003DMG400023506	50606922	ATP-binding cassette transporter
Chr05	PM0333_219	48615229	PGSC0003DMG400023505	50613212	Blue copper protein
Chr05	PM0333_219	48615229	PGSC0003DMG402023504	50636730	Arginine/serine-rich splicing factor
Chr05	PM0333_219	48615229	PGSC0003DMG401023504	50644192	ATP binding protein
Chr05	PM0333_219	48615229	PGSC0003DMG400023411	50650223	Nitrilase and fragile histidine triad fusion protein
Chr05	PM0333_219	48615229	PGSC0003DMG400023503	50657991	Peroxin 12
Chr05	PM0333_219	48615229	PGSC0003DMG400023502	50666357	DAG protein, chloroplast
Chr05	PM0333_219	48615229	PGSC0003DMG400023410	50670398	Ankyrin repeat protein
Chr05	PM0333_219	48615229	PGSC0003DMG400023408	50701496	Structural constituent of ribosome
Chr05	PM0333_219	48615229	PGSC0003DMG400023544	50716974	Hypothetical protein
Chr05	PM0333_219	48615229	PGSC0003DMG400023407	50718608	Rrm-containing protein
Chr05	PM0333_219	48615229	PGSC0003DMG400023406	50730131	Light-dependent short hypocotyls 1
Chr05	PM0333_219	48615229	PGSC0003DMG400023405	50736152	Protein 2
Chr05	PM0333_219	48615229	PGSC0003DMG400023500	50744354	Glycogenin
Chr05	PM0333_219	48615229	PGSC0003DMG400023404	50764686	PEP carboxylase kinase
Chr05	PM0333_219	48615229	PGSC0003DMG400023403	50770476	Serine/threonine-protein phosphatase
Chr05	PM0333_219	48615229	PGSC0003DMG400023402	50783752	Ethylene receptor
Chr10	solcap_snp_c1_12035	45888785	PGSC0003DMG400015031	44538184	Nucleotide binding site-leucine rich repeat protein
Chr10	solcap_snp_c1_12035	45888785	PGSC0003DMG400035400	44553310	MYB transcription factor MYB185
Chr10	solcap_snp_c1_12035	45888785	PGSC0003DMG400039326	44567522	Hypothetical protein
Chr10	solcap_snp_c1_12035	45888785	PGSC0003DMG400036886	44577947	Integrase core domain containing protein
Chr10	solcap_snp_c1_12035	45888785	PGSC0003DMG400045305	44578898	Hypothetical protein
Chr10	solcap_snp_c1_12035	45888785	PGSC0003DMG400035622	44634576	AT hook motif family protein
Chr10	solcap_snp_c1_12035	45888785	PGSC0003DMG400037114	44642691	Hypothetical protein
Chr10	solcap_snp_c1_12035	45888785	PGSC0003DMG400022087	44648215	Nucleotide binding site-leucine rich repeat protein
Chr10	solcap_snp_c1_12035	45888785	PGSC0003DMG400045485	44705754	Hypothetical protein
Chr10	solcap_snp_c1_12035	45888785	PGSC0003DMG400007729	44720277	Isoform 2 of F-box protein
Chr10	solcap_snp_c1_12035	45888785	PGSC0003DMG400007731	44724503	40S ribosomal protein S25
Chr10	solcap_snp_c1_12035	45888785	PGSC0003DMG400041806	44737370	F-Box protein
Chr10	solcap_snp_c1_12035	45888785	PGSC0003DMG400016907	44856018	Bcr-associated protein, bap
Chr10	solcap_snp_c1_12035	45888785	PGSC0003DMG400016902	44860648	Sec14 cytosolic factor
Chr10	solcap_snp_c1_12035	45888785	PGSC0003DMG400046794	44870237	B3 domain-containing protein Os02g0598200
Chr10	solcap_snp_c1_12035	45888785	PGSC0003DMG400038472	44879061	Hypothetical protein
Chr10	solcap_snp_c1_12035	45888785	PGSC0003DMG400044028	44886063	B3 domain-containing protein Os02g0598200
Chr10	solcap_snp_c1_12035	45888785	PGSC0003DMG400046008	44893096	B3 domain-containing protein Os02g0598200
Chr10	solcap_snp_c1_12035	45888785	PGSC0003DMG400037834	44912888	B3 domain-containing protein Os02g0598200
Chr10	solcap_snp_c1_12035	45888785	PGSC0003DMG400043078	44929301	NB-ARC domain containing protein
Chr10	solcap_snp_c1_12035	45888785	PGSC0003DMG400034759	44939547	B3 domain-containing protein Os02g0598200
Chr10	solcap_snp_c1_12035	45888785	PGSC0003DMG400016903	44962634	Hypothetical protein
Chr10	solcap_snp_c1_12035	45888785	PGSC0003DMG400016904	45001489	Hypothetical protein
Chr10	solcap_snp_c1_12035	45888785	PGSC0003DMG400016908	45023957	Serine-threonine protein kinase, plant-type
Chr10	solcap_snp_c1_12035	45888785	PGSC0003DMG400016910	45040996	Hypothetical protein
Chr10	solcap_snp_c1_12035	45888785	PGSC0003DMG400047292	45053762	Hypothetical protein
Chr10	solcap_snp_c1_12035	45888785	PGSC0003DMG400016912	45090981	Zinc finger containing preotein
Chr10	solcap_snp_c1_12035	45888785	PGSC0003DMG400016905	45101731	Cembratrienol synthase 2b
Chr10	solcap_snp_c1_12035	45888785	PGSC0003DMG400016909	45125019	Phosphatidylinositol transporter
Chr10	solcap_snp_c1_12035	45888785	PGSC0003DMG400016906	45168788	BZIP transcription factor BZI-2
Chr10	solcap_snp_c1_12035	45888785	PGSC0003DMG400025731	45266817	Zinc ion binding protein
Chr10	solcap_snp_c1_12035	45888785	PGSC0003DMG400003406	45284838	Kinase
Chr10	solcap_snp_c1_12035	45888785	PGSC0003DMG400003407	45304841	Hypothetical protein
Chr10	solcap_snp_c1_12035	45888785	PGSC0003DMG400003410	45319405	Kinesin
Chr10	solcap_snp_c1_12035	45888785	PGSC0003DMG400003411	45343781	DNA-damage-inducible protein f
Chr10	solcap_snp_c1_12035	45888785	PGSC0003DMG400003408	45382858	Squalene synthase
Chr10	solcap_snp_c1_12035	45888785	PGSC0003DMG400013226	45394688	Hypothetical protein
Chr10	solcap_snp_c1_12035	45888785	PGSC0003DMG400002415	45514735	Hypothetical protein
Chr10	solcap_snp_c1_12035	45888785	PGSC0003DMG400002416	45520281	Transposon protein, CACTA, En/Spm sub-class
Chr10	solcap_snp_c1_12035	45888785	PGSC0003DMG400002417	45522948	Hypothetical protein
Chr10	solcap_snp_c1_12035	45888785	PGSC0003DMG400044665	45540344	1-aminocyclopropane-1-carboxylate oxidase homolog
Chr10	solcap_snp_c1_12035	45888785	PGSC0003DMG400040264	45563576	Cytochrome P450
Chr10	solcap_snp_c1_12035	45888785	PGSC0003DMG400001289	45598885	E8 protein homolog
Chr10	solcap_snp_c1_12035	45888785	PGSC0003DMG400037423	45676885	Cytochrome P450
Chr10	solcap_snp_c1_12035	45888785	PGSC0003DMG400038170	45680284	Xan
Chr10	solcap_snp_c1_12035	45888785	PGSC0003DMG400046036	45745235	Hypothetical protein
Chr10	solcap_snp_c1_12035	45888785	PGSC0003DMG400040052	45829366	Hypothetical protein
Chr10	solcap_snp_c1_12035	45888785	PGSC0003DMG400026665	45883094	Zinc knuckle (CcHc-type) family protein
Chr10	solcap_snp_c1_12035	45888785	PGSC0003DMG400026666	45892383	Fructose-bisphosphate aldolase || Cc-nbs-lrr resistance protein
Chr10	solcap_snp_c1_12035	45888785	PGSC0003DMG400026670	45900761	Transcription initiation factor IIF subunit beta
Chr10	solcap_snp_c1_12035	45888785	PGSC0003DMG400026667	45928048	Isoform 2 of PsbP 2, chloroplastic || PsbP 2, chloroplastic
Chr10	solcap_snp_c1_12035	45888785	PGSC0003DMG400026671	45943837	Arginine decarboxylase
Chr10	solcap_snp_c1_12035	45888785	PGSC0003DMG402004423	46016893	Cc-nbs-lrr resistance protein
Chr10	solcap_snp_c1_12035	45888785	PGSC0003DMG401004423	46024581	Cc-nbs-lrr resistance protein
Chr10	solcap_snp_c1_12035	45888785	PGSC0003DMG400004422	46034235	V-type proton ATPase 16 kDa proteolipid subunit
Chr10	solcap_snp_c1_12035	45888785	PGSC0003DMG400035253	46075172	Hypothetical protein
Chr10	solcap_snp_c1_12035	45888785	PGSC0003DMG402004425	46099444	Disease resistance protein R3a || Cc-nbs-lrr resistance protein
Chr10	solcap_snp_c1_12035	45888785	PGSC0003DMG401004425	46099657	Nbs-lrr resistance protein
Chr10	solcap_snp_c1_12035	45888785	PGSC0003DMG400004424	46114772	Hypothetical protein
Chr10	solcap_snp_c1_12035	45888785	PGSC0003DMG400004421	46116704	Transferase, transferring glycosyl groups || Galactosyltransferase
Chr10	solcap_snp_c1_12035	45888785	PGSC0003DMG400045701	46143440	Hypothetical protein
Chr10	solcap_snp_c1_12035	45888785	PGSC0003DMG400026713	46147805	NAD(P)H-quinone oxidoreductase subunit 4L, chloroplastic
Chr10	solcap_snp_c1_12035	45888785	PGSC0003DMG400026709	46163894	SAUR family protein
Chr10	solcap_snp_c1_12035	45888785	PGSC0003DMG400026708	46176028	Pentatricopeptide repeat-containing protein
Chr10	solcap_snp_c1_12035	45888785	PGSC0003DMG400036812	46206017	Hypothetical protein
Chr10	solcap_snp_c1_12035	45888785	PGSC0003DMG400026712	46227049	Hypothetical protein
Chr10	solcap_snp_c1_12035	45888785	PGSC0003DMG400026711	46234640	Auxin-induced protein
Chr10	solcap_snp_c1_12035	45888785	PGSC0003DMG400034609	46251036	Aquaporin, MIP family, PIP subfamily
Chr10	solcap_snp_c1_12035	45888785	PGSC0003DMG400026706	46309225	Aquaporin, MIP family, PIP subfamily
Chr10	solcap_snp_c1_12035	45888785	PGSC0003DMG400026705	46315494	Aquaporin, MIP family, PIP subfamily
Chr10	solcap_snp_c1_12035	45888785	PGSC0003DMG400004438	46377234	Aquaporin, MIP family, PIP subfamily
Chr10	solcap_snp_c1_12035	45888785	PGSC0003DMG400004437	46390779	ER lumen protein retaining receptor
Chr10	solcap_snp_c1_12035	45888785	PGSC0003DMG400004436	46412633	Triosephosphate isomerase, chloroplastic
Chr10	solcap_snp_c1_12035	45888785	PGSC0003DMG400004442	46423753	Translocon-associated protein, alpha subunit
Chr10	solcap_snp_c1_12035	45888785	PGSC0003DMG400004441	46429568	Proline-rich protein
Chr10	solcap_snp_c1_12035	45888785	PGSC0003DMG400004440	46432801	Hypothetical protein
Chr10	solcap_snp_c1_12035	45888785	PGSC0003DMG400041863	46439273	ERF transcription factor 5
Chr10	solcap_snp_c1_12035	45888785	PGSC0003DMG400004439	46480623	Non-imprinted in Prader-Willi/Angelman syndrome region protein
Chr10	solcap_snp_c1_12035	45888785	PGSC0003DMG400021941	46575796	Disease resistance response protein
Chr10	solcap_snp_c1_12035	45888785	PGSC0003DMG400021942	46576868	Hypothetical protein
Chr10	solcap_snp_c1_12035	45888785	PGSC0003DMG400021944	46580875	Hypothetical protein
Chr10	solcap_snp_c1_12035	45888785	PGSC0003DMG400045236	46589342	Hypothetical protein
Chr10	solcap_snp_c1_12035	45888785	PGSC0003DMG400021945	46593944	Disease resistance response protein
Chr10	solcap_snp_c1_12035	45888785	PGSC0003DMG400021950	46603451	Tn7 reverse transcriptase
Chr10	solcap_snp_c1_12035	45888785	PGSC0003DMG400021943	46614315	F-box domain-containing protein
Chr10	solcap_snp_c1_12035	45888785	PGSC0003DMG400021946	46623812	Hypothetical protein
Chr10	solcap_snp_c1_12035	45888785	PGSC0003DMG400044352	46629916	Hypothetical protein
Chr10	solcap_snp_c1_12035	45888785	PGSC0003DMG400044666	46642432	Hypothetical protein
Chr10	solcap_snp_c1_12035	45888785	PGSC0003DMG400021947	46659223	Hypothetical protein
Chr10	solcap_snp_c1_12035	45888785	PGSC0003DMG400021948	46667540	Cc-nbs-lrr resistance protein
Chr10	solcap_snp_c1_12035	45888785	PGSC0003DMG400021949	46673840	Disease resistance response protein
Chr10	solcap_snp_c1_12035	45888785	PGSC0003DMG400023208	46701612	Hypothetical protein
Chr10	solcap_snp_c1_12035	45888785	PGSC0003DMG400023211	46704370	Phospholipase C
Chr10	solcap_snp_c1_12035	45888785	PGSC0003DMG400023207	46706336	Retrotransposon protein, Ty3-gypsy subclass
Chr10	solcap_snp_c1_12035	45888785	PGSC0003DMG400023210	46715045	Phospholipase C
Chr10	solcap_snp_c1_12035	45888785	PGSC0003DMG400023206	46741539	Cold shock domain protein 2
Chr10	solcap_snp_c1_12035	45888785	PGSC0003DMG400023205	46744708	Amino acid transporter
Chr10	solcap_snp_c1_12035	45888785	PGSC0003DMG400023204	46767018	Endo-1,4-beta-xylanase A
Chr10	solcap_snp_c1_12035	45888785	PGSC0003DMG400023209	46778082	Hypothetical protein
Chr10	pPt-539063	48148000	PGSC0003DMG400012045	46855320	Heterogeneous nuclear ribonucleoprotein A1
Chr10	pPt-539063	48148000	PGSC0003DMG400012044	46872782	Glycosyl hydrolase family 10 protein
Chr10	pPt-539063	48148000	PGSC0003DMG400012043	46900656	Nodulin family protein
Chr10	pPt-539063	48148000	PGSC0003DMG400041909	46907685	NB-ARC domain containing protein
Chr10	pPt-539063	48148000	PGSC0003DMG400013216	46984787	Hypothetical protein
Chr10	pPt-539063	48148000	PGSC0003DMG400013215	47018168	Transcription factor
Chr10	pPt-539063	48148000	PGSC0003DMG400044980	47037642	Hypothetical protein
Chr10	pPt-539063	48148000	PGSC0003DMG400043821	47049744	Glutamic acid-rich protein
Chr10	pPt-539063	48148000	PGSC0003DMG400011943	47059017	Hypothetical protein
Chr10	pPt-539063	48148000	PGSC0003DMG401011946	47104754	KAK (KAKTUS) isoform 1
Chr10	pPt-539063	48148000	PGSC0003DMG400011942	47110450	Hypothetical protein
Chr10	pPt-539063	48148000	PGSC0003DMG402011946	47111839	KAK (KAKTUS) isoform 1
Chr10	pPt-539063	48148000	PGSC0003DMG400011941	47124276	Beta-galactosidase
Chr10	pPt-539063	48148000	PGSC0003DMG401011945	47155111	Rho GTPase
Chr10	pPt-539063	48148000	PGSC0003DMG402011945	47167962	NTGP3
Chr10	pPt-539063	48148000	PGSC0003DMG400011944	47171368	DNA binding protein
Chr10	pPt-539063	48148000	PGSC0003DMG400026724	47247629	ATP binding protein
Chr10	pPt-539063	48148000	PGSC0003DMG400040108	47253999	Hypothetical protein
Chr10	pPt-539063	48148000	PGSC0003DMG400026723	47283396	SKP1
Chr10	pPt-539063	48148000	PGSC0003DMG400026722	47297946	SKP1 3
Chr10	pPt-539063	48148000	PGSC0003DMG400026721	47316571	Hypothetical protein
Chr10	pPt-539063	48148000	PGSC0003DMG400026719	47326169	SKP1 3
Chr10	pPt-539063	48148000	PGSC0003DMG400026726	47351567	OJ991113_30.6 protein
Chr10	pPt-539063	48148000	PGSC0003DMG400026718	47386524	Plasma membrane intrinsic protein PIP2
Chr10	pPt-539063	48148000	PGSC0003DMG400026715	47392047	Pre-mRNA-splicing factor syf2
Chr10	pPt-539063	48148000	PGSC0003DMG400026717	47454694	Protein phosphatase 2c
Chr10	pPt-539063	48148000	PGSC0003DMG400026716	47484661	ATP synthase subunit beta vacuolar
Chr10	pPt-539063	48148000	PGSC0003DMG400018936	47505253	RNase H family protein
Chr10	pPt-539063	48148000	PGSC0003DMG400046480	47509234	Hypothetical protein
Chr10	pPt-539063	48148000	PGSC0003DMG400018937	47521982	S-adenosyl-methionine-sterol-C-methyltransferase homolog
Chr10	pPt-539063	48148000	PGSC0003DMG400018938	47528846	Mechanosensitive ion channel domain-containing protein
Chr10	pPt-539063	48148000	PGSC0003DMG400018933	47528846	Pentatricopeptide repeat-containing protein
Chr10	pPt-539063	48148000	PGSC0003DMG400018939	47538245	Protein kinase
Chr10	pPt-539063	48148000	PGSC0003DMG400037786	47590733	Gag-pol polyprotein
Chr10	pPt-539063	48148000	PGSC0003DMG400018934	47620385	Anthranilate N-hydroxycinnamoyl/benzoyltransferase
Chr10	pPt-539063	48148000	PGSC0003DMG400040131	47657961	Hypothetical protein
Chr10	pPt-539063	48148000	PGSC0003DMG400035049	47659803	NB-ARC domain containing protein
Chr10	pPt-539063	48148000	PGSC0003DMG400046383	47680646	Gag-pol protein
Chr10	pPt-539063	48148000	PGSC0003DMG400010867	47728085	Hypothetical protein
Chr10	pPt-539063	48148000	PGSC0003DMG400010866	47784911	Lysine/histidine transporter
Chr10	pPt-539063	48148000	PGSC0003DMG400010865	47807063	Amino acid transporter
Chr10	pPt-539063	48148000	PGSC0003DMG400010864	47825728	Hypothetical protein
Chr10	pPt-539063	48148000	PGSC0003DMG400038577	47842589	Hypothetical protein
Chr10	pPt-539063	48148000	PGSC0003DMG400010870	47871974	NAC domain protein
Chr10	pPt-539063	48148000	PGSC0003DMG400010869	47875520	Tetracycline transporter
Chr10	pPt-539063	48148000	PGSC0003DMG400010862	47895627	MLO1
Chr10	pPt-539063	48148000	PGSC0003DMG400010868	47903669	Hypothetical protein
Chr10	pPt-539063	48148000	PGSC0003DMG400016824	48020447	Hypothetical protein
Chr10	pPt-539063	48148000	PGSC0003DMG400016825	48060991	Axi 1 protein
Chr10	pPt-539063	48148000	PGSC0003DMG400016826	48073270	NAD-dependent isocitrate dehydrogenase
Chr10	pPt-539063	48148000	PGSC0003DMG400016827	48083954	ATSLY1
Chr10	pPt-539063	48148000	PGSC0003DMG400016828	48101647	Phosphate-responsive 1 family protein
Chr10	pPt-539063	48148000	PGSC0003DMG400016834	48118511	Methyltransferase
Chr10	pPt-539063	48148000	PGSC0003DMG400045642	48139510	Hypothetical protein
Chr10	pPt-539063	48148000	PGSC0003DMG400016820	48146031	Calcium-dependent protein kinase || Calcium-dependent protein kinase 4
Chr10	pPt-539063	48148000	PGSC0003DMG400016829	48150567	Hypothetical protein
Chr10	pPt-539063	48148000	PGSC0003DMG400016830	48157394	Pantothenate kinase
Chr10	pPt-539063	48148000	PGSC0003DMG400016831	48167666	Hypothetical protein
Chr10	pPt-539063	48148000	PGSC0003DMG400016821	48180795	Cellulose synthase D
Chr10	pPt-539063	48148000	PGSC0003DMG400016822	48189192	ADP-ribosylation factor
Chr10	pPt-539063	48148000	PGSC0003DMG400016823	48198176	Nucleotide binding site-leucine rich repeat protein
Chr10	pPt-539063	48148000	PGSC0003DMG400042342	48218528	Glycosyl transferase, family 8
Chr10	pPt-539063	48148000	PGSC0003DMG400037122	48222786	Hypothetical protein
Chr10	pPt-539063	48148000	PGSC0003DMG400038515	48243090	Hypothetical protein
Chr10	pPt-539063	48148000	PGSC0003DMG400016833	48250274	Protein SCARECROW
Chr10	pPt-539063	48148000	PGSC0003DMG400039379	48267634	Hypothetical protein
Chr10	pPt-539063	48148000	PGSC0003DMG400041640	48388154	Hypothetical protein
Chr10	pPt-539063	48148000	PGSC0003DMG400027689	48420171	Protein kinase APK1B, chloroplast
Chr10	pPt-539063	48148000	PGSC0003DMG400027690	48427757	B1-type cyclin dependent kinase
Chr10	pPt-539063	48148000	PGSC0003DMG401027691	48437559	Harpin-induced 1
Chr10	pPt-539063	48148000	PGSC0003DMG402027691	48437629	Harpin-induced 1
Chr10	pPt-539063	48148000	PGSC0003DMG400027692	48443027	Calcium-binding protein CAST
Chr10	pPt-539063	48148000	PGSC0003DMG400027693	48448170	Hypothetical protein
Chr10	pPt-539063	48148000	PGSC0003DMG400027694	48452166	Hypothetical protein
Chr10	pPt-539063	48148000	PGSC0003DMG400027712	48454709	TIR1
Chr10	pPt-539063	48148000	PGSC0003DMG400027705	48458624	Hypothetical protein
Chr10	pPt-539063	48148000	PGSC0003DMG400027695	48461319	Hypothetical protein
Chr10	pPt-539063	48148000	PGSC0003DMG400042461	48567634	Hypothetical protein
Chr10	pPt-539063	48148000	PGSC0003DMG400027707	48574224	Hypothetical protein
Chr10	pPt-539063	48148000	PGSC0003DMG400034324	48584112	Hypothetical protein
Chr10	pPt-539063	48148000	PGSC0003DMG400027696	48590931	Auxin:hydrogen symporter || Auxin efflux carrier component, auxin transport protein
Chr10	pPt-539063	48148000	PGSC0003DMG400027697	48598218	Hypothetical protein
Chr10	pPt-539063	48148000	PGSC0003DMG400027708	48600893	Hypothetical protein
Chr10	pPt-539063	48148000	PGSC0003DMG400027698	48607415	Hypothetical protein
Chr10	pPt-539063	48148000	PGSC0003DMG400027699	48616035	Hypothetical protein
Chr10	pPt-539063	48148000	PGSC0003DMG400027709	48631038	Hypothetical protein
Chr10	pPt-539063	48148000	PGSC0003DMG400036598	48650264	YUP8H12R.2 protein
Chr10	pPt-539063	48148000	PGSC0003DMG400027701	48655960	Hypothetical protein
Chr10	pPt-539063	48148000	PGSC0003DMG400027702	48663862	KH domain-containing protein
Chr10	pPt-539063	48148000	PGSC0003DMG400027703	48679221	Alphavirus core protein family
Chr10	pPt-539063	48148000	PGSC0003DMG400027710	48681449	ATP binding protein
Chr10	pPt-539063	48148000	PGSC0003DMG400027711	48699361	Leucine-rich repeat transmembrane protein kinase
Chr10	pPt-539063	48148000	PGSC0003DMG400031228	48702247	LRR receptor-like serine/threonine-protein kinase
Chr10	pPt-539063	48148000	PGSC0003DMG400031221	48732334	Hydrolase, hydrolyzing O-glycosyl compounds
Chr10	pPt-539063	48148000	PGSC0003DMG400031230	48733808	Ribosomal protein S6 kinase
Chr10	pPt-539063	48148000	PGSC0003DMG400031239	48738754	Hypothetical protein
Chr10	pPt-539063	48148000	PGSC0003DMG400031222	48765263	Phospholipid-transporting atpase
Chr10	toPt-437059	49406300	PGSC0003DMG400031231	48797258	Hypothetical protein
Chr10	toPt-437059	49406300	PGSC0003DMG400031223	48804123	Lung seven transmembrane receptor family protein
Chr10	toPt-437059	49406300	PGSC0003DMG400031224	48813670	Vacuolar sorting receptor protein PV72
Chr10	toPt-437059	49406300	PGSC0003DMG400031232	48825796	GRF domain class transcription factor
Chr10	toPt-437059	49406300	PGSC0003DMG400031233	48844751	F-box protein
Chr10	toPt-437059	49406300	PGSC0003DMG400031234	48846203	Elongation factor P (EF-P)
Chr10	toPt-437059	49406300	PGSC0003DMG400031235	48876367	Protein kinase atsik
Chr10	toPt-437059	49406300	PGSC0003DMG400031226	48895603	Ulp1 protease family, C-terminal catalytic domain containing protein
Chr10	toPt-437059	49406300	PGSC0003DMG400031236	48904347	Non-specific lipid-transfer protein
Chr10	toPt-437059	49406300	PGSC0003DMG402031237	48907814	Non-specific lipid-transfer protein
Chr10	toPt-437059	49406300	PGSC0003DMG401031237	48918721	Non-specific lipid-transfer protein
Chr10	toPt-437059	49406300	PGSC0003DMG400006678	48978067	Aspartate aminotransferase
Chr10	toPt-437059	49406300	PGSC0003DMG400006679	49022688	Peroxidase 2
Chr10	toPt-437059	49406300	PGSC0003DMG400006680	49040787	Peroxidase 1
Chr10	toPt-437059	49406300	PGSC0003DMG400006681	49064473	Cationic peroxidase 1
Chr10	toPt-437059	49406300	PGSC0003DMG400020800	49084194	Cationic peroxidase 1
Chr10	toPt-437059	49406300	PGSC0003DMG400045482	49092330	Hypothetical protein
Chr10	toPt-437059	49406300	PGSC0003DMG400040544	49108642	Hypothetical protein
Chr10	toPt-437059	49406300	PGSC0003DMG400020799	49151462	Cationic peroxidase 1
Chr10	toPt-437059	49406300	PGSC0003DMG400040954	49170544	Non-specific lipid-transfer protein 2
Chr10	toPt-437059	49406300	PGSC0003DMG400020798	49172631	Cationic peroxidase 1
Chr10	toPt-437059	49406300	PGSC0003DMG400035649	49174388	Hypothetical protein
Chr10	toPt-437059	49406300	PGSC0003DMG400020797	49199139	Hypothetical protein
Chr10	toPt-437059	49406300	PGSC0003DMG400039458	49236000	Polyprotein
Chr10	toPt-437059	49406300	PGSC0003DMG400020795	49247298	Cationic peroxidase 1
Chr10	toPt-437059	49406300	PGSC0003DMG400020801	49258673	Peroxidase 2
Chr10	toPt-437059	49406300	PGSC0003DMG400043232	49276089	Hypothetical protein
Chr10	toPt-437059	49406300	PGSC0003DMG400011868	49354140	Alanine-glyoxylate aminotransferase
Chr10	toPt-437059	49406300	PGSC0003DMG400011867	49365917	RAPTOR1B
Chr10	toPt-437059	49406300	PGSC0003DMG400039210	49373315	Hypothetical protein
Chr10	toPt-437059	49406300	PGSC0003DMG400045567	49430766	Hypothetical protein
Chr10	toPt-437059	49406300	PGSC0003DMG400011865	49439605	Transporter
Chr10	toPt-437059	49406300	PGSC0003DMG400011864	49465812	F-box protein, atfbl3
Chr10	toPt-437059	49406300	PGSC0003DMG400011859	49472601	UPF0497 membrane protein
Chr10	toPt-437059	49406300	PGSC0003DMG400011863	49477047	Protein phosphatase-2c
Chr10	toPt-437059	49406300	PGSC0003DMG400011862	49489625	KEAP1
Chr10	toPt-437059	49406300	PGSC0003DMG400011861	49517561	KEAP1
Chr10	toPt-437059	49406300	PGSC0003DMG400015887	49549297	Light-inducible protein ATLS1
Chr10	toPt-437059	49406300	PGSC0003DMG400015888	49584143	Prenylated Rab acceptor protein
Chr10	toPt-437059	49406300	PGSC0003DMG400015895	49586894	Crooked neck protein
Chr10	toPt-437059	49406300	PGSC0003DMG400015889	49592308	AP2/ERF domain-containing transcription factor
Chr10	toPt-437059	49406300	PGSC0003DMG400015890	49598329	DREB
Chr10	toPt-437059	49406300	PGSC0003DMG401015891	49605450	Dehydration-responsive element-binding protein 2E
Chr10	toPt-437059	49406300	PGSC0003DMG402015891	49605884	Hypothetical protein
Chr10	toPt-437059	49406300	PGSC0003DMG400041163	49627276	Protein BRASSINAZOLE-RESISTANT 2
Chr10	toPt-437059	49406300	PGSC0003DMG400015896	49630127	Hypothetical protein
Chr10	toPt-437059	49406300	PGSC0003DMG400015897	49647858	Abscisic acid receptor PYL4
Chr10	toPt-437059	49406300	PGSC0003DMG400015892	49656263	Hypothetical protein
Chr10	toPt-437059	49406300	PGSC0003DMG400043984	49680001	Pectinesterase
Chr10	toPt-437059	49406300	PGSC0003DMG400015898	49687924	Ethylene-overproduction protein 1
Chr10	toPt-437059	49406300	PGSC0003DMG400015893	49699621	DNA binding protein
Chr10	toPt-437059	49406300	PGSC0003DMG401015894	49722555	Amt2
Chr10	toPt-437059	49406300	PGSC0003DMG402015894	49725475	Verticillium wilt disease resistance protein
Chr10	toPt-437059	49406300	PGSC0003DMG400038495	49726847	Verticillium wilt disease resistance protein
Chr10	toPt-437059	49406300	PGSC0003DMG400022069	49731663	Hypothetical protein
Chr10	toPt-437059	49406300	PGSC0003DMG400022068	49735809	Verticillium wilt resistance
Chr10	toPt-437059	49406300	PGSC0003DMG400022067	49766086	Verticillium wilt resistance
Chr10	toPt-437059	49406300	PGSC0003DMG400040252	49787508	Hypothetical protein
Chr10	toPt-437059	49406300	PGSC0003DMG400019167	49871695	ATP binding protein
Chr10	toPt-437059	49406300	PGSC0003DMG400039909	49917355	Hypothetical protein
Chr10	toPt-437059	49406300	PGSC0003DMG400019115	49928337	Endoribonuclease
Chr10	toPt-437059	49406300	PGSC0003DMG400019116	49931735	Endoribonuclease
Chr10	toPt-437059	49406300	PGSC0003DMG400019169	49952907	Ulp1 protease family, C-terminal catalytic domain containing protein
Chr10	toPt-437059	49406300	PGSC0003DMG400019170	49957190	ATP binding protein
Chr10	toPt-437059	49406300	PGSC0003DMG400019171	49988436	ATP binding protein
Chr10	toPt-437059	49406300	PGSC0003DMG400019172	50012758	ATP binding protein
Chr10	toPt-437059	49406300	PGSC0003DMG400019173	50025831	ATP binding protein
Chr10	toPt-437059	49406300	PGSC0003DMG400019117	50029746	Hypothetical protein
Chr10	toPt-437059	49406300	PGSC0003DMG400019174	50029835	Hypothetical protein
Chr10	toPt-437059	49406300	PGSC0003DMG400019175	50035550	Hypothetical protein
Chr10	toPt-437059	49406300	PGSC0003DMG400019118	50049434	Hypothetical protein
Chr10	toPt-437059	49406300	PGSC0003DMG401019176	50053271	Acyl-CoA dehydrogenase
Chr10	toPt-437059	49406300	PGSC0003DMG402019176	50058972	Lysyl-tRNA synthetase
Chr10	toPt-437059	49406300	PGSC0003DMG400042462	50085770	Hypothetical protein
Chr10	toPt-437059	49406300	PGSC0003DMG400019177	50164284	Hypothetical protein
Chr10	toPt-437059	49406300	PGSC0003DMG400019119	50170880	Oxidoreductase
Chr10	toPt-437059	49406300	PGSC0003DMG400019120	50188825	Oxidoreductase
Chr10	toPt-437059	49406300	PGSC0003DMG400019178	50194878	PHD4 || Phd/F-box containing protein
Chr10	toPt-437059	49406300	PGSC0003DMG400019121	50212587	Hypothetical protein
Chr10	toPt-437059	49406300	PGSC0003DMG400019179	50214414	1-phosphatidylinositol-4,5-bisphosphate phosphodiesterase
Chr10	toPt-437059	49406300	PGSC0003DMG400019122	50240581	1,4-beta-cellobiosidase
Chr10	toPt-437059	49406300	PGSC0003DMG400019123	50246617	Pectinesterase inhibitor
Chr10	toPt-437059	49406300	PGSC0003DMG400019180	50248854	Isoamyl acetate-hydrolyzing esterase
Chr10	toPt-437059	49406300	PGSC0003DMG400045444	50278156	Transposon MuDR mudrA
Chr10	toPt-437059	49406300	PGSC0003DMG400019124	50285884	Yippee family protein
Chr10	toPt-437059	49406300	PGSC0003DMG400019125	50301557	Kinase family protein
Chr10	toPt-437059	49406300	PGSC0003DMG400019126	50324431	Lactosylceramide 4-alpha-galactosyltransferase
Chr10	toPt-437059	49406300	PGSC0003DMG400035481	50445112	Hypothetical protein
Chr10	toPt-437059	49406300	PGSC0003DMG400019182	50480301	Auxin influx transport protein
Chr10	toPt-437059	49406300	PGSC0003DMG400046866	50492757	Retroelement pol polyprotein
Chr10	toPt-437059	49406300	PGSC0003DMG400019183	50507612	Glycosyl transferase
Chr10	toPt-437059	49406300	PGSC0003DMG400044086	50525199	Ulp1 protease family, C-terminal catalytic domain containing protein
Chr10	toPt-437059	49406300	PGSC0003DMG400039407	50535768	Pectinesterase PPE8B
Chr10	toPt-437059	49406300	PGSC0003DMG400019184	50537269	Hypothetical protein
Chr10	toPt-437059	49406300	PGSC0003DMG400036930	50543437	Hypothetical protein
Chr10	toPt-437059	49406300	PGSC0003DMG400037656	50545195	Invertase inhibitor
Chr10	toPt-437059	49406300	PGSC0003DMG400019127	50551952	Hypothetical protein
Chr10	toPt-437059	49406300	PGSC0003DMG400019128	50561540	Hypothetical protein
Chr10	toPt-437059	49406300	PGSC0003DMG400019129	50575697	DIV3B protein
Chr10	toPt-437059	49406300	PGSC0003DMG400019185	50596769	Diphenol oxidase
Chr10	toPt-437059	49406300	PGSC0003DMG400019186	50603717	Ethylene-forming-enzyme-like dioxygenase
Chr10	toPt-437059	49406300	PGSC0003DMG400019221	50607743	Hypothetical protein
Chr10	toPt-437059	49406300	PGSC0003DMG402019187	50610752	Ethylene-forming-enzyme-like dioxygenase || Oxidoreductase
Chr10	toPt-437059	49406300	PGSC0003DMG401019187	50614931	Proteasome subunit alpha type
Chr10	toPt-437059	49406300	PGSC0003DMG400019222	50615793	Hypothetical protein
Chr10	toPt-437059	49406300	PGSC0003DMG400019130	50632231	Ataxin-3
Chr10	toPt-437059	49406300	PGSC0003DMG400019131	50647702	Beta tubulin || Beta tubulin 8
Chr10	toPt-437059	49406300	PGSC0003DMG400019132	50652047	Hypothetical protein
Chr10	toPt-437059	49406300	PGSC0003DMG400019188	50655488	Chloroplast fructose-1,6-bisphosphatase I
Chr10	toPt-437059	49406300	PGSC0003DMG400019189	50658315	Fructose-1,6-bisphosphatase
Chr10	toPt-437059	49406300	PGSC0003DMG400019133	50669782	NtEIG-E80 protein
Chr10	toPt-437059	49406300	PGSC0003DMG400019134	50682521	Zinc finger family protein
Chr10	toPt-437059	49406300	PGSC0003DMG400019190	50685153	Hypothetical protein
Chr10	toPt-437059	49406300	PGSC0003DMG400019135	50690971	DNA binding protein
Chr10	toPt-437059	49406300	PGSC0003DMG400019136	50699792	18.1 kDa class I heat shock protein
Chr10	toPt-437059	49406300	PGSC0003DMG400019137	50704357	18.1 kDa class I heat shock protein
Chr10	toPt-437059	49406300	PGSC0003DMG400019191	50709738	Hypothetical protein
Chr10	toPt-437059	49406300	PGSC0003DMG400019192	50715096	Hypothetical protein
Chr10	toPt-437059	49406300	PGSC0003DMG400019138	50724960	Universal stress protein 1
Chr10	toPt-437059	49406300	PGSC0003DMG400019139	50733090	Rop guanine nucleotide exchange factor
Chr10	toPt-437059	49406300	PGSC0003DMG400019193	50739582	Hypothetical protein
Chr10	toPt-437059	49406300	PGSC0003DMG400019140	50744218	NB-ARC domain containing protein
Chr10	toPt-437059	49406300	PGSC0003DMG400035187	50752295	Hypothetical protein
Chr10	toPt-437059	49406300	PGSC0003DMG400019194	50753356	Retrotransposon protein
Chr10	toPt-437059	49406300	PGSC0003DMG400019141	50759618	Glyoxal oxidase
Chr10	toPt-437059	49406300	PGSC0003DMG400019142	50777722	Bel1 homeotic protein
Chr10	toPt-437059	49406300	PGSC0003DMG400019143	50785931	Reverse transcriptase
Chr10	toPt-437059	49406300	PGSC0003DMG400019144	50800818	UPF0497 membrane protein
Chr10	toPt-437059	49406300	PGSC0003DMG400019195	50805855	Hypothetical protein
Chr10	toPt-437059	49406300	PGSC0003DMG400039348	50811949	Ulp1 protease family, C-terminal catalytic domain containing protein
Chr10	toPt-437059	49406300	PGSC0003DMG400019196	50824924	Tropinone reductase
Chr10	toPt-437059	49406300	PGSC0003DMG400036508	50867732	Hypothetical protein
Chr10	toPt-437059	49406300	PGSC0003DMG400043814	50878799	Hypothetical protein
Chr10	toPt-437059	49406300	PGSC0003DMG400035327	50886871	Carbohydrate-binding protein
Chr10	toPt-437059	49406300	PGSC0003DMG400019145	50900300	Nbs-lrr resistance protein
Chr10	toPt-437059	49406300	PGSC0003DMG400019146	50925203	Xylem serine proteinase 1
Chr10	toPt-437059	49406300	PGSC0003DMG400019147	50928052	Xylem serine proteinase 1
Chr10	toPt-437059	49406300	PGSC0003DMG401019148	50930815	Leucine-rich repeat-containing protein 2, lrrc2
Chr10	toPt-437059	49406300	PGSC0003DMG402019148	50934175	Hypothetical protein
Chr10	toPt-437059	49406300	PGSC0003DMG400019149	50945736	Ribulose bisphosphate carboxylase/oxygenase activase, chloroplastic
Chr10	toPt-437059	49406300	PGSC0003DMG400035074	50964749	Pectinesterase inhibitor
Chr10	toPt-437059	49406300	PGSC0003DMG400044426	50967387	Pectinmethylesterase inhibitor 2
Chr10	toPt-437059	49406300	PGSC0003DMG400019198	50998368	Pectinesterase PPE8B
Chr10	toPt-437059	49406300	PGSC0003DMG400035713	51006412	Endonuclease/exonuclease/phosphatase
Chr10	toPt-437059	49406300	PGSC0003DMG400046641	51016002	Pectinesterase
Chr10	toPt-437059	49406300	PGSC0003DMG400042971	51036724	Pectinesterase
Chr10	toPt-437059	49406300	PGSC0003DMG400040471	51072893	Invertase inhibitor
Chr10	toPt-437059	49406300	PGSC0003DMG400019199	51074531	Pectinesterase
Chr10	toPt-437059	49406300	PGSC0003DMG400042541	51090743	Pectinesterase
Chr10	toPt-437059	49406300	PGSC0003DMG400019150	51111645	Hypothetical protein
Chr10	toPt-437059	49406300	PGSC0003DMG401019151	51116345	Zinc finger family protein
Chr10	toPt-437059	49406300	PGSC0003DMG402019151	51119527	Far-red elongated hypocotyl protein 1 || S-acyltransferase
Chr10	toPt-437059	49406300	PGSC0003DMG400019200	51169422	GRAS family transcription factor
Chr10	toPt-437059	49406300	PGSC0003DMG400019153	51189327	Alpha-expansin
Chr10	toPt-437059	49406300	PGSC0003DMG400019201	51195756	Mitochondrial import inner membrane translocase subunit Tim9
Chr10	toPt-437059	49406300	PGSC0003DMG400019202	51201389	5-alpha-reductase
Chr10	toPt-437059	49406300	PGSC0003DMG400019154	51232357	Protein phosphatase 2c
Chr10	toPt-437059	49406300	PGSC0003DMG400019203	51257120	Hypothetical protein
Chr10	toPt-437059	49406300	PGSC0003DMG400019204	51265898	Actin || Actin-75
Chr10	toPt-437059	49406300	PGSC0003DMG400019205	51274364	Hypothetical protein
Chr10	toPt-437059	49406300	PGSC0003DMG400019206	51278159	ATZW10
Chr10	toPt-437059	49406300	PGSC0003DMG400019224	51316370	NAD(P)H-quinone oxidoreductase subunit J, chloroplastic
Chr10	toPt-437059	49406300	PGSC0003DMG400019155	51317415	F-box family protein
Chr10	toPt-437059	49406300	PGSC0003DMG400019207	51326890	WD-40 repeat family protein
Chr10	toPt-437059	49406300	PGSC0003DMG400019157	51356007	SLT1 protein
Chr10	toPt-437059	49406300	PGSC0003DMG400019208	51360233	Heat shock cognate 70 kDa protein 2
Chr10	toPt-437059	49406300	PGSC0003DMG402019209	51372311	ALY protein
Chr10	toPt-437059	49406300	PGSC0003DMG401019209	51376059	ALY protein
Chr10	toPt-437059	49406300	PGSC0003DMG400019158	51386090	Short-chain dehydrogenase
Chr10	toPt-437059	49406300	PGSC0003DMG400019210	51393772	DELLA domain GRAS family transcription factor rga
Chr10	toPt-437059	49406300	PGSC0003DMG400019211	51397534	DELLA protein GAI
Chr10	toPt-437059	49406300	PGSC0003DMG400019212	51403425	DELLA protein GAI
Chr10	toPt-437059	49406300	PGSC0003DMG401019213	51405993	BRI1-KD interacting protein 130
Chr10	toPt-437059	49406300	PGSC0003DMG402019213	51407284	Hypothetical protein
Chr10	toPt-437059	49406300	PGSC0003DMG400019159	51413723	Small GTP-binding protein
Chr10	toPt-437059	49406300	PGSC0003DMG400019214	51419383	Bipolar kinesin KRP-130
Chr10	toPt-437059	49406300	PGSC0003DMG400019215	51427887	60S ribosomal protein L23a
Chr10	toPt-437059	49406300	PGSC0003DMG400019161	51455616	AtRab GTP-binding protein
Chr10	toPt-437059	49406300	PGSC0003DMG400019217	51469785	AN2
Chr12	pPt-459333	49601400	PGSC0003DMG400038624	48484592	Polyprotein protein
Chr12	pPt-459333	49601400	PGSC0003DMG400046617	48485951	Hypothetical protein
Chr12	pPt-459333	49601400	PGSC0003DMG400014459	48514277	Phosphoethanolamine N-methyltransferase
Chr12	pPt-459333	49601400	PGSC0003DMG400014458	48566122	Pollen-specific C2 domain containing protein
Chr12	pPt-459333	49601400	PGSC0003DMG400036454	48577341	Gag-pol protein
Chr12	pPt-459333	49601400	PGSC0003DMG400014457	48603571	Glucan endo-1,3-beta-glucosidase
Chr12	pPt-459333	49601400	PGSC0003DMG400014455	48618459	Nudix hydrolase 17, mitochondrial || Nudix hydrolase 18, mitochondrial || Diphosphoinositol polyphosphate phosphohydrolase
Chr12	pPt-459333	49601400	PGSC0003DMG400014454	48628453	Glutamine synthetase
Chr12	pPt-459333	49601400	PGSC0003DMG400014477	48647133	Pentatricopeptide repeat-containing protein
Chr12	pPt-459333	49601400	PGSC0003DMG400014453	48651046	Non-structural maintenance of chromosome element
Chr12	pPt-459333	49601400	PGSC0003DMG400040596	48671870	Hypothetical protein
Chr12	pPt-459333	49601400	PGSC0003DMG400045685	48672575	Hypothetical protein
Chr12	pPt-459333	49601400	PGSC0003DMG400043385	48727482	Gag-pol polyprotein
Chr12	pPt-459333	49601400	PGSC0003DMG402014476	48732157	ATP-dependent Clp protease ATP-binding subunit clpA homolog CD4B, chloroplastic
Chr12	pPt-459333	49601400	PGSC0003DMG401014476	48733954	ATP-dependent Clp protease ATP-binding subunit clpA homolog CD4B, chloroplastic
Chr12	pPt-459333	49601400	PGSC0003DMG400014452	48740087	Auxin response factor 2
Chr12	pPt-459333	49601400	PGSC0003DMG402014450	48798810	ADP-ribosylation factor GTPase-activating protein AGD3
Chr12	pPt-459333	49601400	PGSC0003DMG401014450	48805694	ADP-ribosylation factor GTPase-activating protein AGD3
Chr12	pPt-459333	49601400	PGSC0003DMG400014474	48918615	LeOPT1
Chr12	pPt-459333	49601400	PGSC0003DMG400014449	48920928	LeOPT1
Chr12	pPt-459333	49601400	PGSC0003DMG400014473	48944132	LeOPT1
Chr12	pPt-459333	49601400	PGSC0003DMG400039127	49001329	Hypothetical protein
Chr12	pPt-459333	49601400	PGSC0003DMG400046993	49021153	Spliceosome associated protein
Chr12	pPt-459333	49601400	PGSC0003DMG400014448	49022549	Hypothetical protein
Chr12	pPt-459333	49601400	PGSC0003DMG400038096	49030005	Hypothetical protein
Chr12	pPt-459333	49601400	PGSC0003DMG400014472	49058583	Hypothetical protein
Chr12	pPt-459333	49601400	PGSC0003DMG400014447	49067736	Carbonyl reductase
Chr12	pPt-459333	49601400	PGSC0003DMG400038408	49110541	Chromatin remodeling complex subunit
Chr12	pPt-459333	49601400	PGSC0003DMG400014471	49129294	Hypothetical protein
Chr12	pPt-459333	49601400	PGSC0003DMG400014470	49139008	MtN19
Chr12	pPt-459333	49601400	PGSC0003DMG400040563	49141588	Chromatin remodeling complex subunit
Chr12	pPt-459333	49601400	PGSC0003DMG400014468	49169923	MtN19
Chr12	pPt-459333	49601400	PGSC0003DMG400014445	49172758	ATP-dependent helicase
Chr12	pPt-459333	49601400	PGSC0003DMG400038471	49257350	Hypothetical protein
Chr12	pPt-459333	49601400	PGSC0003DMG400014444	49281104	Hypothetical protein
Chr12	pPt-459333	49601400	PGSC0003DMG400014467	49288487	Inositol polyphosphate multikinase
Chr12	pPt-459333	49601400	PGSC0003DMG400014443	49294897	Protein FRIGIDA
Chr12	pPt-459333	49601400	PGSC0003DMG400014466	49327867	4-coumarate--CoA ligase 2
Chr12	pPt-459333	49601400	PGSC0003DMG400014465	49343447	NADPH-dependent codeinone reductase
Chr12	pPt-459333	49601400	PGSC0003DMG400014442	49366356	Flavonoid 3-hydroxylase
Chr12	pPt-459333	49601400	PGSC0003DMG400014441	49371055	Snakin-1
Chr12	pPt-459333	49601400	PGSC0003DMG400014440	49373984	Hypothetical protein
Chr12	pPt-459333	49601400	PGSC0003DMG400036873	49440430	Hypothetical protein
Chr12	pPt-459333	49601400	PGSC0003DMG400040356	49451847	Gag-pol polyprotein
Chr12	pPt-459333	49601400	PGSC0003DMG400014463	49460016	Peru 2
Chr12	pPt-459333	49601400	PGSC0003DMG402014462	49485487	Glycosylphosphatidylinositol anchor biosynthesis protein 11
Chr12	pPt-459333	49601400	PGSC0003DMG401014462	49490516	Hypothetical protein
Chr12	pPt-459333	49601400	PGSC0003DMG400014438	49492135	Hypothetical protein
Chr12	pPt-459333	49601400	PGSC0003DMG400014461	49505061	Microsomal omega-6-desaturase
Chr12	pPt-459333	49601400	PGSC0003DMG400028652	49511088	Geraniol 10-hydroxylase
Chr12	pPt-459333	49601400	PGSC0003DMG400040958	49540503	Hypothetical protein
Chr12	pPt-459333	49601400	PGSC0003DMG400028651	49572381	Microsomal omega-6-desaturase
Chr12	pPt-459333	49601400	PGSC0003DMG400028650	49573117	Fatty acid desaturase
Chr12	pPt-459333	49601400	PGSC0003DMG400028655	49579920	Hypothetical protein
Chr12	pPt-459333	49601400	PGSC0003DMG400028634	49581328	Heat shock protein
Chr12	pPt-459333	49601400	PGSC0003DMG400028648	49615995	Blue copper
Chr12	pPt-459333	49601400	PGSC0003DMG400028633	49618403	WRKYd transcription factor
Chr12	pPt-459333	49601400	PGSC0003DMG400028632	49623830	Flavonoid glucoyltransferase UGT73E2
Chr12	pPt-459333	49601400	PGSC0003DMG400028647	49631258	Forever young oxidoreductase || Short-chain dehydrogenase
Chr12	pPt-459333	49601400	PGSC0003DMG400028631	49633316	40S ribosomal protein S12
Chr12	pPt-459333	49601400	PGSC0003DMG400028630	49659297	Ubiquitin-protein ligase
Chr12	pPt-459333	49601400	PGSC0003DMG400028654	49661458	Hypothetical protein
Chr12	pPt-459333	49601400	PGSC0003DMG400044146	49691512	Hypothetical protein
Chr12	pPt-459333	49601400	PGSC0003DMG402028646	49693118	Hypothetical protein
Chr12	pPt-459333	49601400	PGSC0003DMG401028646	49710744	Hypothetical protein
Chr12	pPt-459333	49601400	PGSC0003DMG400028645	49719699	Hypothetical protein
Chr12	pPt-459333	49601400	PGSC0003DMG400028629	49726310	Signal recognition particle 54 kDa protein 2
Chr12	pPt-459333	49601400	PGSC0003DMG400028628	49735533	Hypothetical protein
Chr12	pPt-459333	49601400	PGSC0003DMG400028627	49744644	Serine-threonine protein kinase, plant-type
Chr12	pPt-459333	49601400	PGSC0003DMG402028626	49750094	Chloroplast post-illumination chlorophyll fluorescence increase protein
Chr12	pPt-459333	49601400	PGSC0003DMG401028626	49754146	NtEIG-A1 protein
Chr12	pPt-459333	49601400	PGSC0003DMG400035669	49769399	Hypothetical protein
Chr12	pPt-459333	49601400	PGSC0003DMG400034504	49801984	Hypothetical protein
Chr12	pPt-459333	49601400	PGSC0003DMG400028624	49808899	Small heat-shock protein
Chr12	pPt-459333	49601400	PGSC0003DMG400028644	49815422	Lactoylglutathione lyase family protein
Chr12	pPt-459333	49601400	PGSC0003DMG400028623	49826837	GE23395
Chr12	pPt-459333	49601400	PGSC0003DMG400028653	49842284	Hypothetical protein
Chr12	pPt-459333	49601400	PGSC0003DMG400028643	49846495	Hypothetical protein
Chr12	pPt-459333	49601400	PGSC0003DMG400028622	49850041	Acyl-protein thioesterase
Chr12	pPt-459333	49601400	PGSC0003DMG400028621	49868012	Cytochrome c oxidase family protein
Chr12	pPt-459333	49601400	PGSC0003DMG400028620	49878050	DNA photolyase
Chr12	pPt-459333	49601400	PGSC0003DMG400043408	49889386	Hypothetical protein
Chr12	pPt-459333	49601400	PGSC0003DMG400035907	49892453	Hypothetical protein
Chr12	pPt-459333	49601400	PGSC0003DMG400028642	49898299	Cytochrome c1-1, heme protein, mitochondrial
Chr12	pPt-459333	49601400	PGSC0003DMG400028619	49905750	Hypothetical protein
Chr12	pPt-459333	49601400	PGSC0003DMG400037579	49922283	Type I MADS box transcription factor
Chr12	pPt-459333	49601400	PGSC0003DMG400028641	49991016	Plastidic ATP/ADP-transporter
Chr12	pPt-459333	49601400	PGSC0003DMG400028640	49996281	Hypothetical protein
Chr12	pPt-459333	49601400	PGSC0003DMG400028618	50009398	Hypothetical protein
Chr12	pPt-459333	49601400	PGSC0003DMG400046783	50030847	NB-ARC domain containing protein
Chr12	pPt-459333	49601400	PGSC0003DMG400028617	50035368	Hypothetical protein
Chr12	pPt-459333	49601400	PGSC0003DMG400028639	50059798	Hypothetical protein
Chr12	pPt-459333	49601400	PGSC0003DMG400028638	50083239	Mads box protein
Chr12	pPt-459333	49601400	PGSC0003DMG400028637	50107859	2-oxoglutarate-dependent dioxygenase
Chr12	pPt-459333	49601400	PGSC0003DMG402028616	50112414	Hypothetical protein
Chr12	pPt-459333	49601400	PGSC0003DMG401028616	50112414	Glycine-rich protein
Chr12	pPt-459333	49601400	PGSC0003DMG400028615	50134453	Coatomer beta subunit || Coatomer subunit beta'-3
Chr12	pPt-459333	49601400	PGSC0003DMG400028636	50172938	Dehydratase family
Chr12	pPt-459333	49601400	PGSC0003DMG400044646	50198516	Hypothetical protein
Chr12	pPt-459333	49601400	PGSC0003DMG400028635	50244757	Sulfate transporter
Chr12	pPt-459333	49601400	PGSC0003DMG400028614	50253831	Protein SYS1
Chr12	pPt-459333	49601400	PGSC0003DMG400043025	50320176	Hypothetical protein
Chr12	pPt-459333	49601400	PGSC0003DMG400031382	50360313	Transcription factor
Chr12	pPt-459333	49601400	PGSC0003DMG400031380	50366567	Pentatricopeptide repeat-containing protein
Chr12	pPt-459333	49601400	PGSC0003DMG402031379	50378359	Heat shock 70 kDa protein
Chr12	pPt-459333	49601400	PGSC0003DMG401031379	50389404	Heat shock 70 kDa protein
Chr12	pPt-459333	49601400	PGSC0003DMG400042277	50409009	Hypothetical protein
Chr12	pPt-459333	49601400	PGSC0003DMG400039357	50423525	C-terminal zinc-finger
Chr12	pPt-459333	49601400	PGSC0003DMG400042397	50430478	Hypothetical protein
Chr12	pPt-459333	49601400	PGSC0003DMG400039852	50494508	Hypothetical protein
Chr12	pPt-459333	49601400	PGSC0003DMG400007579	50541871	Hypothetical protein
Chr12	pPt-459333	49601400	PGSC0003DMG400007576	50544596	Membrane protein
Chr12	pPt-459333	49601400	PGSC0003DMG402007575	50556861	Leucine-rich repeat
Chr12	pPt-459333	49601400	PGSC0003DMG401007575	50558323	Cc-nbs-lrr resistance protein
Chr12	pPt-459333	49601400	PGSC0003DMG400007574	50578204	Phox (PX) domain-containing protein
Chr12	pPt-459333	49601400	PGSC0003DMG400007578	50590899	Membrane protein
Chr12	pPt-459333	49601400	PGSC0003DMG400007577	50606710	Cytoplasmic dynein light chain
Chr12	pPt-459333	49601400	PGSC0003DMG400007573	50608881	RNase H family protein || Hydroxyphenylpyruvate reductase (HPPR)
Chr12	pPt-459333	49601400	PGSC0003DMG400007572	50613004	Hydroxyphenylpyruvate reductase
Chr12	pPt-459333	49601400	PGSC0003DMG400046768	50617569	Pollen-specific kinase partner protein
Chr12	pPt-459333	49601400	PGSC0003DMG400007571	50619867	PSI-H
Chr12	pPt-459333	49601400	PGSC0003DMG400026465	50631345	AMP dependent CoA ligase
Chr12	pPt-459333	49601400	PGSC0003DMG400026455	50643016	Nitrate transporter
Chr12	pPt-459333	49601400	PGSC0003DMG400026464	50691323	F-box and wd40 domain protein
Chr12	pPt-459333	49601400	PGSC0003DMG400036011	50698552	Hypothetical protein
Chr12	pPt-459333	49601400	PGSC0003DMG400026469	50704472	TIR-NBS-LRR-type disease resistance
Chr12	pPt-459333	49601400	PGSC0003DMG400026463	50722191	Aquaporin TIP2;3
Chr12	pPt-459333	49601400	PGSC0003DMG400026462	50759507	TRZ4 (TRNASE Z 4); 3'-tRNA processing endoribonuclease/ catalytic || Zinc phosphodiesterase
Chr12	pPt-459333	49601400	PGSC0003DMG400026453	50765944	Cytochrome c oxidase assembly protein COX19
Chr12	pPt-459333	49601400	PGSC0003DMG400026461	50774487	AP2/ERF domain-containing transcription factor
Chr12	pPt-459333	49601400	PGSC0003DMG400026452	50796169	Cell division protein FtsH
Chr12	pPt-459333	49601400	PGSC0003DMG400026467	50797111	Hypothetical protein
Chr12	pPt-459333	49601400	PGSC0003DMG400026460	50895781	DNA binding protein
